# Supplementary material for: Chemical Similarity Enrichment Analysis (ChemRICH) as alternative to biochemical pathway mapping for metabolomic datasets
Source: Sci Rep. 2017 Nov 6;7:14567. doi: 10.1038/s41598-017-15231-w (PMC5673929; doi:10.1038/s41598-017-15231-w)
Supplement: Supplementary file 1 — Dataset S1-S4 [file 41598_2017_15231_MOESM1_ESM.xlsx]

## Sheet: STable1
Compound Name	Platform	InChiKeys	Pubchem ID	SMILES	pvalue	foldchange (diabetic vs non-diabetic)	Found in MESH	Found in NCBI BioSystems	ChemRICH label	Tree Labels	FDR (Compound level)
SM (d42:2) B	CSH-LCqTOF	DACOGJMBYLZYDH-GXJPFUDISA-N	52931217	CCCCCCCCCCCCCCCCCCCCCCCC(=O)N[C@@H](COP(=O)([O-])OCC[N+](C)(C)C)[C@@H](/C=C/CCCCCCCC/C=C\CCC)O	1.32216e-13	0.303587	No	No	Sphingomyelins	a	5e-11
N-Tetracosenoyl-4-sphingenyl-1-O-phosphorylcholine	CSH-LCqTOF	WKZHECFHXLTOLJ-QYKFWSDSSA-N	44260126	CCCCCCCCCCCCC/C=C/[C@H]([C@H](COP(=O)([O-])OCC[N+](C)(C)C)NC(=O)CCCCCCCCCCCCC/C=C\CCCCCCCC)O	3.70788e-13	0.270952	No	No	Sphingomyelins	a	1.4e-10
LPC (16:0)	CSH-LCqTOF	ASWBNKHCZGQVJV-UHFFFAOYSA-N	86554	CCCCCCCCCCCCCCCC(=O)OCC(COP(=O)([O-])OCC[N+](C)(C)C)O	1.49675e-12	0.363196	Yes	Yes	Saturated_Lysophosphatidylcholines	b	5.7e-10
PC (18:1/16:0)	CSH-LCqTOF	WTJKGGKOPKCXLL-VYOBOKEXSA-N	5497103	CCCCCCCCCCCCCCCC(=O)OC[C@H](COP(=O)([O-])OCC[N+](C)(C)C)OC(=O)CCCCCCC/C=C\CCCCCCCC	5.37703e-12	0.369243	Yes	Yes	Phosphatidylcholines	c	2.1e-09
1,5-anhydroglucitol	GCTOF	MPCAJMNYNOGXPB-SLPGGIOYSA-N	64960	C1[C@@H]([C@H]([C@@H]([C@H](O1)CO)O)O)O	6.49909e-12	0.0635357	Yes	Yes	Hexoses	d	2.5e-09
fucose	GCTOF	SHZGCJCMOBCMKK-SXUWKVJYSA-N	94270	C[C@H]([C@@H]([C@@H]([C@H](C=O)O)O)O)O	3.20971e-11	2.41929	Yes	No	Hexoses	e	1.2e-08
3,6-anhydrogalactose	GCTOF	WZYRMLAWNVOIEX-BGPJRJDNSA-N	441040	C1[C@H]([C@@H]([C@H](O1)[C@@H](C=O)O)O)O	1.54326e-10	2.04911	No	No	Sugar Acids	e	5.7e-08
PC (32:1)	CSH-LCqTOF	QIBZFHLFHCIUOT-NPBIGWJUSA-N	6443788	CCCCCCCCCCCCCCCC(=O)OC[C@H](COP(=O)([O-])OCC[N+](C)(C)C)OC(=O)CCCCCCC/C=C\CCCCCC	2.34365e-10	0.198465	No	No	Phosphatidylcholines	c	8.7e-08
glucose	GCTOF	WQZGKKKJIJFFOK-GASJEMHNSA-N	107526	C([C@H]([C@H]([C@@H]([C@H](C=O)O)O)O)O)O	3.64412e-10	1.83313	Yes	Yes	Hexoses	e	1.4e-07
SM (d18:2/23:0)	CSH-LCqTOF	JBDGKEXQKCCQFK-JWQIMADESA-N	52931209	CCCCCCCCCCCCCCCCCCCCCCC(=O)N[C@@H](COP(=O)([O-])OCC[N+](C)(C)C)[C@@H](/C=C/CCCCCCCC/C=C\CCC)O	5.73166e-10	0.268289	No	No	Sphingomyelins	a	2.1e-07
PC (33:1)	CSH-LCqTOF	JQKOHRZNEOQNJE-ZZEZOPTASA-N	25244969	CCCCCCCCCCCCCCCCCC(=O)OCC(COP(=O)([O-])OCC[NH3+])OC(=O)CCCCCCC/C=C\CCCCCCCC	6.34631e-10	0.32689	No	No	Phosphatidylethanolamines	f	2.4e-07
LPC (16:1)	CSH-LCqTOF	LFUDDCMNKWEORN-ZXEGGCGDSA-N	24779461	CCCCCC/C=C\CCCCCCCC(=O)OC[C@H](COP(=O)([O-])OCC[N+](C)(C)C)O	1.50332e-09	0.16603	No	No	Unsaturated_Lysophosphatidylcholines	g	5.6e-07
CE (20:4)	CSH-LCqTOF	IMXSFYNMSOULQS-BEDFLICRSA-N	6479222	CCCCC/C=C\C/C=C\C/C=C\C/C=C\CCCC(=O)O[C@H]1CC[C@@]2([C@H]3CC[C@]4([C@H]([C@@H]3CC=C2C1)CC[C@@H]4[C@H](C)CCCC(C)C)C)C	2.24281e-09	0.53163	Yes	Yes	Cholesterol Esters	h	8.2e-07
benzoic acid	GCTOF	WPYMKLBDIGXBTP-UHFFFAOYSA-N	243	C1=CC=C(C=C1)C(=O)O	3.89274e-09	1.71179	Yes	Yes	Benzoates		1.5e-06
PI (38:5)	CSH-LCqTOF	WDEXQPPLSHRNLR-ZGNZFFCSSA-N	52928052	CCCCCCCC/C=C\CCCCCCCC(=O)O[C@H](COC(=O)CCC/C=C\C/C=C\C/C=C\C/C=C\CCCCC)COP(=O)(O)OC1C([C@@H](C(C(C1O)O)O)O)O	6.64932e-09	0.207498	No	No	Phosphatidylinositols	i	2.4e-06
PI (36:4)	CSH-LCqTOF	WPXXYOUAQYYXER-BFRKKRKTSA-N	52928281	CCCCCCCCCCCCCCCC(=O)O[C@H](COC(=O)CCC/C=C\C/C=C\C/C=C\C/C=C\CCCCC)COP(=O)(O)OC1C([C@@H](C(C(C1O)O)O)O)O	2.02574e-08	0.373475	No	No	Phosphatidylinositols	i	7.4e-06
LPC (18:1)	CSH-LCqTOF	YAMUFBLWGFFICM-PTGWMXDISA-N	16081932	CCCCCCCC/C=C\CCCCCCCC(=O)OC[C@H](COP(=O)([O-])OCC[N+](C)(C)C)O	4.21523e-08	0.338606	Yes	Yes	Unsaturated_Lysophosphatidylcholines	g	1.5e-05
LPC (20:1)	CSH-LCqTOF	GJTDRNFWIDPARY-GTPZACKGSA-N	24779475	CCCCCCCCCC/C=C\CCCCCCCC(=O)OC[C@H](COP(=O)([O-])OCC[N+](C)(C)C)O	4.53643e-08	0.166341	No	No	Unsaturated_Lysophosphatidylcholines	g	1.7e-05
sorbitol	GCTOF	FBPFZTCFMRRESA-JGWLITMVSA-N	5780	C([C@H]([C@H]([C@@H]([C@H](CO)O)O)O)O)O	6.339e-08	3.81688	Yes	Yes	Sugar Alcohols	j	2.3e-05
SM (d18:2/24:1)	CSH-LCqTOF	TXFLWJQVQCDUDZ-BRUGZULGSA-N	52931215	CCCCCCCC/C=C\CCCCCCCCCCCCCC(=O)N[C@@H](COP(=O)([O-])OCC[N+](C)(C)C)[C@@H](/C=C/CCCCCCCC/C=C\CCC)O	6.36101e-08	0.505796	No	No	Sphingomyelins	a	2.3e-05
PC (34:0)	CSH-LCqTOF	PZNPLUBHRSSFHT-RRHRGVEJSA-N	24778686	CCCCCCCCCCCCCCCCCC(=O)O[C@H](COC(=O)CCCCCCCCCCCCCCC)COP(=O)([O-])OCC[N+](C)(C)C	6.38179e-08	0.435242	No	No	Phosphatidylcholines		2.3e-05
Cer (d42:2) B	CSH-LCqTOF	VJSBNBBOSZJDKB-KPEYJIHVSA-N	5283568	CCCCCCCCCCCCC/C=C/[C@H]([C@H](CO)NC(=O)CCCCCCCCCCCCC/C=C\CCCCCCCC)O	6.65662e-08	0.300925	No	No	Ceramides	a	2.4e-05
glucose-1-phosphate	GCTOF	HXXFSFRBOHSIMQ-VFUOTHLCSA-N	65533	C([C@@H]1[C@H]([C@@H]([C@H]([C@H](O1)OP(=O)(O)O)O)O)O)O	8.57314e-08	1.93258	Yes	Yes	Hexosephosphates	k	3.1e-05
PS (42:8)	CSH-LCqTOF	ROCNHMAZFKRILY-PRDJOCNNSA-N	52925757	CCCCC/C=C\C/C=C\C/C=C\C/C=C\CCCCCC(=O)O[C@H](COC(=O)CCC/C=C\C/C=C\C/C=C\C/C=C\CCCCC)COP(=O)(O)OC[C@@H](C(=O)O)N	1.41149e-07	0.605439	No	No	Phosphatidylserines	f	5.1e-05
PC (38:5)	CSH-LCqTOF	SUACBSWYGWBPFC-GPUJSUHJSA-N	52923235	CCCCC/C=C\C/C=C\CCCCCCCC(=O)O[C@H](COC(=O)CCCCCC/C=C\C/C=C\C/C=C\CCCCC)COP(=O)([O-])OCC[N+](C)(C)C	1.58109e-07	0.459348	No	No	Phosphatidylcholines	c	5.8e-05
2-hydroxy-2-methylbutanoic acid	GCTOF	MBIQENSCDNJOIY-UHFFFAOYSA-N	95433	CCC(C)(C(=O)O)O	1.89757e-07	2.6009	Yes	Yes	Butyrates		6.8e-05
PC (36:4)	CSH-LCqTOF	NKQPOVROGSWLTO-NVPMBMBWSA-N	52922783	CCCCCCCC/C=C\CCCCCCCC(=O)O[C@H](COC(=O)CCCC/C=C\C/C=C\C/C=C\CCCCC)COP(=O)([O-])OCC[N+](C)(C)C	2.02949e-07	0.559351	No	No	Phosphatidylcholines	c	7.2e-05
PC (38:5) A	CSH-LCqTOF	STHWQCYHQJBDDB-SYONOARRSA-N	52923623	CCCCCC/C=C\CCCCCCCC(=O)O[C@H](COC(=O)CCCCC/C=C\C/C=C\C/C=C\C/C=C\CCCCC)COP(=O)([O-])OCC[N+](C)(C)C	2.22921e-07	0.471419	No	No	Phosphatidylcholines	c	7.9e-05
PC (36:4) A	CSH-LCqTOF	IIZPXYDJLKNOIY-JXPKJXOSSA-N	10747814	CCCCCCCCCCCCCCCC(=O)OC[C@H](COP(=O)([O-])OCC[N+](C)(C)C)OC(=O)CCC/C=C\C/C=C\C/C=C\C/C=C\CCCCC	3.2702e-07	0.630237	No	No	Phosphatidylcholines	c	0.00012
dihydroabietic acid	GCTOF	BTAURFWABMSODR-UHFFFAOYSA-N	227277	CC(C)C1CCC2C(=C1)CCC3C2(CCCC3(C)C(=O)O)C	3.51501e-07	1.51357	No	No	Diterpenes	h	0.00012
PC (34:3)	CSH-LCqTOF	SSQFWAKSSUYHFV-YVTPCJIFSA-N	53478943	CCCCCCCCCCCCCC(=O)O[C@H](COC(=O)CCC/C=C\C/C=C\C/C=C\CCCCCCCC)COP(=O)([O-])OCC[N+](C)(C)C	4.56452e-07	0.216013	No	No	Phosphatidylcholines	c	0.00016
PI (38:4)	CSH-LCqTOF	KRTOMQDUKGRFDJ-MWZLTEOLSA-N	42607491	CCCCCCCCCCCCCCCCCC(=O)OC[C@H](COP(=O)(O)OC1C([C@@H](C(C(C1O)O)O)O)O)OC(=O)CCC/C=C\C/C=C\C/C=C\C/C=C\CCCCC	4.79235e-07	0.337781	No	No	Phosphatidylinositols	i	0.00017
LPC (18:0)	CSH-LCqTOF	IHNKQIMGVNPMTC-RUZDIDTESA-N	497299	CCCCCCCCCCCCCCCCCC(=O)OC[C@H](COP(=O)([O-])OCC[N+](C)(C)C)O	6.41224e-07	0.537403	Yes	Yes	Saturated_Lysophosphatidylcholines	b	0.00023
PC (32:2)	CSH-LCqTOF	GPWHCUUIQMGELX-VHQDNGOZSA-N	24778764	CCCCCC/C=C\CCCCCCCC(=O)OC[C@H](COP(=O)([O-])OCC[N+](C)(C)C)OC(=O)CCCCCCC/C=C\CCCCCC	6.91742e-07	0.378718	No	No	Phosphatidylcholines	c	0.00024
CE (22:6)	CSH-LCqTOF	VOEVEGPMRIYYKC-HNJOWPRISA-N	14274978	CC/C=C\C/C=C\C/C=C\C/C=C\C/C=C\C/C=C\CCC(=O)O[C@H]1CC[C@@]2([C@H]3CC[C@]4([C@H]([C@@H]3CC=C2C1)CC[C@@H]4[C@H](C)CCCC(C)C)C)C	8.66761e-07	0.5504	No	No	Cholesterol Esters	h	0.00031
PC (40:7)	CSH-LCqTOF	BPUROMFCPFGBOT-ZEGPSQTJSA-N	24778982	CCCCC/C=C\C/C=C\CCCCCCCC(=O)OC[C@H](COP(=O)([O-])OCC[N+](C)(C)C)OC(=O)CC/C=C\C/C=C\C/C=C\C/C=C\C/C=C\CCCCC	9.71774e-07	0.319005	No	No	Phosphatidylcholines	c	0.00034
PC (40:4)	CSH-LCqTOF	YVFBVKJWPMCQQG-NRICRUJBSA-N	52923631	CCCCCCCCCCCCCCCCCC(=O)O[C@H](COC(=O)CCCCC/C=C\C/C=C\C/C=C\C/C=C\CCCCC)COP(=O)([O-])OCC[N+](C)(C)C	1.31943e-06	0.463178	No	No	Phosphatidylcholines	c	0.00045
LPC (20:4)	CSH-LCqTOF	LAXQYRRMGGEGOH-JXRLJXCWSA-N	24779476	CCCCC/C=C\C/C=C\C/C=C\C/C=C\CCCC(=O)OC[C@H](COP(=O)([O-])OCC[N+](C)(C)C)O	1.44972e-06	0.316399	No	No	Unsaturated_Lysophosphatidylcholines	l	0.00049
plasmenyl-PE (38:6)	CSH-LCqTOF	WVGALBKSWOUIEZ-XNHMFJFDSA-N	5283497	CCCCCCCCCCCCCC/C=C\OC[C@H](COP(=O)(O)OCCN)OC(=O)CC/C=C\C/C=C\C/C=C\C/C=C\C/C=C\C/C=C\CC	1.46996e-06	0.490184	No	No	Plasmalogens		0.00052
PC 32:0	CSH-LCqTOF	KILNVBDSWZSGLL-KXQOOQHDSA-N	452110	CCCCCCCCCCCCCCCC(=O)OC[C@H](COP(=O)([O-])OCC[N+](C)(C)C)OC(=O)CCCCCCCCCCCCCCC	1.66179e-06	0.467646	No	No	Phosphatidylcholines		0.00059
PC (o-32:0)	CSH-LCqTOF	SVWBXNAUENUONE-LDLOPFEMSA-N	173570	CCCCCCCCCCCCCCCCO[C@H](COC(=O)CCCCCCCCCCCCCCC)COP(=O)([O-])OCC[N+](C)(C)C	1.73938e-06	0.510692	Yes	Yes	Phospholipid Ethers		0.00059
SM (d18:1/14:0)	CSH-LCqTOF	KYICBZWZQPCUMO-PSALXKTOSA-N	11433862	CCCCCCCCCCCCC/C=C/[C@H]([C@H](COP(=O)([O-])OCC[N+](C)(C)C)NC(=O)CCCCCCCCCCCCC)O	1.75948e-06	0.679528	No	No	Sphingomyelins	a	0.00062
PC (38:6)	CSH-LCqTOF	PLZBTDKJYHXIEW-DZUXOTHRSA-N	52923295	CCCCC/C=C\C/C=C\CCCCCCCC(=O)O[C@H](COC(=O)CCC/C=C\C/C=C\C/C=C\C/C=C\CCCCC)COP(=O)([O-])OCC[N+](C)(C)C	1.96508e-06	0.492947	No	No	Phosphatidylcholines	c	0.00069
LPC (22:6)	CSH-LCqTOF	LSOWKZULVQWMLY-APPDJCNMSA-N	10415542	CC/C=C\C/C=C\C/C=C\C/C=C\C/C=C\C/C=C\CCC(=O)OC[C@H](COP(=O)([O-])OCC[N+](C)(C)C)O	2.4075e-06	0.341955	No	No	Unsaturated_Lysophosphatidylcholines	l	0.00082
isoleucine	GCTOF	AGPKZVBTJJNPAG-WHFBIAKZSA-N	6306	CC[C@H](C)[C@@H](C(=O)O)N	4.77293e-06	1.43555	Yes	Yes	Amino Acids, Branched-Chain	m	0.0016
TG (53:4)	CSH-LCqTOF	BMSDHYZLQWTKSQ-LSJAAEOESA-N	9544152	CCCCCCCC/C=C\CCCCCCCC(=O)OC[C@@H](COC(=O)CCCCCCC/C=C\C/C=C\CCCC)OC(=O)CCCCCCC/C=C\CCCCCCCC	5.23154e-06	3.39477	No	No	Unsaturated_Triglycerides		0.0018
LPC (20:3)	CSH-LCqTOF	BBNHCUBQEQJHIG-FZZJNMCHSA-N	52924055	CCCCC/C=C\C/C=C\C/C=C\CCCCCCC(=O)OC[C@H](COP(=O)([O-])OCC[N+](C)(C)C)O	7.60975e-06	0.305625	No	No	Unsaturated_Lysophosphatidylcholines	g	0.0026
pseudo uridine	GCTOF	PTJWIQPHWPFNBW-GBNDHIKLSA-N	15047	C1=C(C(=O)NC(=O)N1)[C@H]2[C@@H]([C@@H]([C@H](O2)CO)O)O	8.12832e-06	2.35061	Yes	Yes	Uridine	n	0.0027
ribonic acid	GCTOF	QXKAIJAYHKCRRA-BXXZVTAOSA-N	5460677	C([C@H]([C@H]([C@H](C(=O)O)O)O)O)O	8.51223e-06	1.90848	No	No	Glutarates	o	0.0029
threonic acid	GCTOF	JPIJQSOTBSSVTP-STHAYSLISA-N	439535	C(C(C(C(=O)O)O)O)O	9.35262e-06	0.374617	Yes	No	Butyrates		0.0032
SM (d38:1)	CSH-LCqTOF	AADLTHQNYQJHQV-SVLGDMRNSA-N	44260124	CCCCCCCCCCCCCCCCCCCC(=O)N[C@@H](COP(=O)([O-])OCC[N+](C)(C)C)[C@@H](/C=C/CCCCCCCCCCCCC)O	9.87899e-06	0.547758	No	No	Sphingomyelins	a	0.0033
TG (54:6)	CSH-LCqTOF	CDNDFDKFZBPPFW-AXJGXPKFSA-N	9544363	CCCCCCCC/C=C\CCCCCCCC(=O)O[C@H](COC(=O)CCCCCCC/C=C\CCCCCC)COC(=O)CCC/C=C\C/C=C\C/C=C\C/C=C\CCCCC	1.07239e-05	4.06152	No	No	Unsaturated_Triglycerides		0.0037
PC (38:2)	CSH-LCqTOF	KXXLFCAPKGRXBT-FMJYHZMHSA-N	24779263	CCCCCCCCCCCCCCCCCCCC(=O)OC[C@H](COP(=O)([O-])OCC[N+](C)(C)C)OC(=O)CCCCCCC/C=C\C/C=C\CCCCC	1.1123e-05	0.501727	No	No	Phosphatidylcholines	c	0.0037
TG (48:0)	CSH-LCqTOF	PVNIQBQSYATKKL-UHFFFAOYSA-N	11147	CCCCCCCCCCCCCCCC(=O)OCC(COC(=O)CCCCCCCCCCCCCCC)OC(=O)CCCCCCCCCCCCCCC	1.13828e-05	3.99281	Yes	Yes	Saturated_Triglycerides		0.0037
glucuronic acid	GCTOF	AEMOLEFTQBMNLQ-QIUUJYRFSA-N	94715	[C@@H]1([C@@H]([C@H](OC([C@@H]1O)O)C(=O)O)O)O	1.14491e-05	2.9781	Yes	Yes	Sugar Acids	p	0.0037
LPC (20:2)	CSH-LCqTOF	YYQVCMMXPIJVHY-ZOIJLGJPSA-N	52924053	CCCCC/C=C\C/C=C\CCCCCCCCCC(=O)OC[C@H](COP(=O)([O-])OCC[N+](C)(C)C)O	1.38552e-05	0.409756	No	No	Unsaturated_Lysophosphatidylcholines	g	0.0046
idonic acid NIST	GCTOF	RGHNJXZEOKUKBD-SKNVOMKLSA-N	193325	C([C@@H]([C@H]([C@@H]([C@H](C(=O)O)O)O)O)O)O	1.40336e-05	1.64877	Yes	Yes	Sugar Acids		0.0046
butyrolactam NIST	GCTOF	HNJBEVLQSNELDL-UHFFFAOYSA-N	12025	C1CC(=O)NC1	1.45328e-05	1.69944	Yes	Yes	Pyrrolidinones	q	0.0049
galactinol	GCTOF	VCWMRQDBPZKXKG-NMBIUZAPSA-N	439451	C([C@@H]1[C@@H]([C@@H]([C@H]([C@H](O1)OC2[C@@H]([C@H](C([C@H]([C@H]2O)O)O)O)O)O)O)O)O	2.0438e-05	1.17681	Yes	Yes	Disaccharides	r	0.0065
mannose	GCTOF	WQZGKKKJIJFFOK-QTVWNMPRSA-N	18950	C([C@@H]1[C@H]([C@@H]([C@@H](C(O1)O)O)O)O)O	2.26066e-05	1.47581	Yes	Yes	Hexoses		0.0075
levoglucosan	GCTOF	TWNIBLMWSKIRAT-VFUOTHLCSA-N	2724705	C1[C@@H]2[C@H]([C@@H]([C@H]([C@H](O1)O2)O)O)O	2.43443e-05	1.33388	No	No	Hexoses		0.0078
TG (50:2)	CSH-LCqTOF	QEZWFCZNHWUARW-XQCAQTCHSA-N	9544010	CCCCCCCCCCCCCCCCCC(=O)OC[C@@H](COC(=O)CCCCCCC/C=C\CCCCCC)OC(=O)CCCCCCC/C=C\CCCCCC	2.51704e-05	2.44736	No	No	Unsaturated_Triglycerides		0.0081
PC (35:2)	CSH-LCqTOF	ZSKWZJYUVZYDQU-WESJWMGVSA-N	52922491	CCCCCCCCCCCCCCCCC(=O)OC[C@H](COP(=O)([O-])OCC[N+](C)(C)C)OC(=O)CCCCCCC/C=C\C/C=C\CCCCC	2.59145e-05	1.47752	No	No	Phosphatidylcholines	c	0.0084
SM (33:1)	CSH-LCqTOF	LQINJRUGTUOHGS-YPDYIYJKSA-N	52931139	CCCCCCCCCCCCCCC(=O)N[C@@H](COP(=O)([O-])OCC[N+](C)(C)C)[C@@H](/C=C/CCCCCCCCCCCCC)O	2.67437e-05	0.710342	No	No	Sphingomyelins	a	0.0087
ribose	GCTOF	PYMYPHUHKUWMLA-MROZADKFSA-N	5779	C([C@@H]1[C@H]([C@H](C(O1)O)O)O)O	2.77257e-05	2.20202	Yes	No	Pentoses		0.009
PI (40:6)	CSH-LCqTOF	LJEBGLSLXVEYMV-PSAPHRRVSA-N	53480098	CCCCCCCC/C=C\C/C=C\C/C=C\CCCC(=O)OC[C@H](COP(=O)(O)OC1C([C@@H](C(C(C1O)O)O)O)O)OC(=O)CCC/C=C\C/C=C\C/C=C\CCCCCCCC	2.9624e-05	0.364611	No	No	Phosphatidylinositols	i	0.0096
PC (36:6)	CSH-LCqTOF	SPWBDEZMKCRQSX-NGPPOSSDSA-N	52922847	CCCCC/C=C\C/C=C\C/C=C\CCCCC(=O)O[C@H](COC(=O)CCCCCCC/C=C\C/C=C\C/C=C\CC)COP(=O)([O-])OCC[N+](C)(C)C	3.36993e-05	0.421437	No	No	Phosphatidylcholines	c	0.011
valine	GCTOF	KZSNJWFQEVHDMF-BYPYZUCNSA-N	6287	CC(C)[C@@H](C(=O)O)N	3.99358e-05	1.56874	Yes	Yes	Amino Acids, Branched-Chain	m	0.013
TG (52:1)	CSH-LCqTOF	NPCZZYKITFKRQZ-RFBIWTDZSA-N	5365005	CCCCCCCCCCCCCCCCCC(=O)OC(COC(=O)CCCCCCCCCCCCCCC)COC(=O)CCCCCCC/C=C\CCCCCCCC	5.52224e-05	3.32044	No	No	Unsaturated_Triglycerides		0.017
SM (d40:2) A	CSH-LCqTOF	FOULCGVQZYQEQM-DNXGLLHMSA-N	52931201	CCCCCCCCCCC/C=C/[C@H]([C@H](COP(=O)([O-])OCC[N+](C)(C)C)NC(=O)CCCCCCCCCCCCC/C=C\CCCCCCCC)O	6.46195e-05	0.378868	No	No	Sphingomyelins	a	0.021
SM (d40:1)	CSH-LCqTOF	FJJANLYCZUNFSE-QVMKKYBKSA-N	44260125	CCCCCCCCCCCCCCCCCCCCCC(=O)N[C@@H](COP(=O)([O-])OCC[N+](C)(C)C)[C@@H](/C=C/CCCCCCCCCCCCC)O	6.69079e-05	0.39866	No	No	Sphingomyelins	a	0.021
LPC (18:2)	CSH-LCqTOF	SPJFYYJXNPEZDW-FTJOPAKQSA-N	11005824	CCCCC/C=C\C/C=C\CCCCCCCC(=O)OC[C@H](COP(=O)([O-])OCC[N+](C)(C)C)O	7.14643e-05	0.510727	No	No	Unsaturated_Lysophosphatidylcholines	g	0.022
LPC (20:5)	CSH-LCqTOF	PDIGSOAOQOXRDU-WJPZTBRDSA-N	11757087	CC/C=C\C/C=C\C/C=C\C/C=C\C/C=C\CCCC(=O)OC[C@H](COP(=O)([O-])OCC[N+](C)(C)C)O	8.46956e-05	0.334736	No	No	Unsaturated_Lysophosphatidylcholines	l	0.027
lactobionic acid	GCTOF	JYTUSYBCFIZPBE-AMTLMPIISA-N	517381	C(C1C(C(C(C(O1)OC(C(CO)O)C(C(C(=O)[O-])O)O)O)O)O)O.[Na+]	9.2331e-05	1.95968	Yes	No	Disaccharides	p	0.029
5-hydroxyindole-3-acetic acid NIST	GCTOF	DUUGKQCEGZLZNO-UHFFFAOYSA-N	1826	C1=CC2=C(C=C1O)C(=CN2)CC(=O)O	0.000102009	1.25476	Yes	Yes	Indoleacetic Acids	s	0.031
PC (37:2)	CSH-LCqTOF	MCZUABDVGPPWPM-HJTCUGKVSA-N	52922735	CCCCCCCCCCCCCCCCCCC(=O)O[C@H](COC(=O)CCCCCCC/C=C\C/C=C\CCCCC)COP(=O)([O-])OCC[N+](C)(C)C	0.000105477	0.522974	No	No	Phosphatidylcholines	c	0.034
PC (34:4)	CSH-LCqTOF	BXZPYXMUABUWBT-JAHIUHDMSA-N	53478607	CCCCCCCCCCCCCC(=O)OC[C@H](COP(=O)([O-])OCC[N+](C)(C)C)OC(=O)CCCCCC/C=C\C/C=C\C/C=C\C/C=C\CC	0.000129788	0.460075	No	No	Phosphatidylcholines	c	0.04
TG (54:5)	CSH-LCqTOF	OEJXMJPFOHYSIU-GRLFFVHSSA-N	9544294	CCCCCCCC/C=C\CCCCCCCC(=O)OC[C@H](COC(=O)CCCCCCC/C=C\C/C=C\C/C=C\CC)OC(=O)CCCCCCC/C=C\CCCCCCCC	0.000136386	2.26631	No	No	Unsaturated_Triglycerides		0.043
TG (54:3)	CSH-LCqTOF	PHYFQTYBJUILEZ-IUPFWZBJSA-N	5497163	CCCCCCCC/C=C\CCCCCCCC(=O)OCC(OC(=O)CCCCCCC/C=C\CCCCCCCC)COC(=O)CCCCCCC/C=C\CCCCCCCC	0.000138053	1.98206	Yes	Yes	Unsaturated_Triglycerides		0.043
TG (54:4)	CSH-LCqTOF	BRLGHZXETDWABO-NOFIOOQLSA-N	9544255	CCCCCCCCCCCCCCCCCC(=O)OC[C@H](COC(=O)CCCCCCC/C=C\C/C=C\C/C=C\CC)OC(=O)CCCCCCC/C=C\CCCCCCCC	0.000139274	2.04404	No	No	Unsaturated_Triglycerides		0.043
LPC (15:0)	CSH-LCqTOF	RJZVWDTYEWCUAR-JOCHJYFZSA-N	24779458	CCCCCCCCCCCCCCC(=O)OC[C@H](COP(=O)([O-])OCC[N+](C)(C)C)O	0.000140204	0.595053	No	No	Saturated_Lysophosphatidylcholines	b	0.043
erythritol	GCTOF	UNXHWFMMPAWVPI-ZXZARUISSA-N	222285	C([C@H]([C@H](CO)O)O)O	0.00016027	1.78336	Yes	Yes	Sugar Alcohols		0.049
cholesterol	GCTOF	HVYWMOMLDIMFJA-DPAQBDIFSA-N	5997	C[C@H](CCCC(C)C)[C@H]1CC[C@@H]2[C@@]1(CC[C@H]3[C@H]2CC=C4[C@@]3(CC[C@@H](C4)O)C)C	0.000175831	0.7821	Yes	Yes	Cholestenes		0.055
leucine	GCTOF	ROHFNLRQFUQHCH-YFKPBYRVSA-N	6106	CC(C)C[C@@H](C(=O)O)N	0.0001777	1.5974	Yes	Yes	Amino Acids, Branched-Chain	m	0.055
9,10-DiHODE	Oxylipins	QRHSEDZBZMZPOA-ZJSQCTGTSA-N	16061066	CC/C=C\C/C=C\CC(C(CCCCCCCC(=O)O)O)O	0.000207507	1.83832e-05	No	No	DiHODE	t	0.063
TG (50:0)	CSH-LCqTOF	QRJMBNGGFSPTQP-UHFFFAOYSA-N	545621	CCCCCCCCCCCCCCCCCC(=O)OC(COC(=O)CCCCCCCCCCCCCCC)COC(=O)CCCCCCCCCCCCCCC	0.000210198	4.51582	No	No	Saturated_Triglycerides		0.063
PC (35:3)	CSH-LCqTOF	CWPIHLOOVWJHLK-HEQWELKFSA-N	53478947	CCCCCCCCCCCCCCC(=O)O[C@H](COC(=O)CCC/C=C\C/C=C\C/C=C\CCCCCCCC)COP(=O)([O-])OCC[N+](C)(C)C	0.000216996	0.429839	No	No	Phosphatidylcholines	c	0.066
TG (58:10)	CSH-LCqTOF	GXWBCAVCOMAOHT-VMCJOIRWSA-N	9545277	CCCCC/C=C\C/C=C\CCCCCCCC(=O)OC[C@H](COC(=O)CCC/C=C\C/C=C\C/C=C\C/C=C\CCCCC)OC(=O)CCC/C=C\C/C=C\C/C=C\C/C=C\CCCCC	0.000222672	2.12977	No	No	Unsaturated_Triglycerides		0.066
TXB2	Oxylipins	XNRNNGPBEPRNAR-JQBLCGNGSA-N	5283137	CCCCC[C@@H](/C=C/[C@@H]1[C@H]([C@H](CC(O1)O)O)C/C=C\CCCC(=O)O)O	0.000231517	0.0494251	Yes	Yes	EpODE		0.068
TG (54:2)	CSH-LCqTOF	RYNHWWNZNIGDAQ-WGSDILPMSA-N	6182417	CCCCCCCCCCCCCCCCCC(=O)OCC(COC(=O)CCCCCCC/C=C/CCCCCCCC)OC(=O)CCCCCCC/C=C/CCCCCCCC	0.000237898	2.28031	No	No	Unsaturated_Triglycerides		0.071
saccharic acid	GCTOF	DSLZVSRJTYRBFB-LLEIAEIESA-N	33037	[C@H]([C@@H]([C@@H](C(=O)O)O)O)([C@H](C(=O)O)O)O	0.000284329	1.47925	Yes	Yes	Sugar Acids		0.083
PC (35:1)	CSH-LCqTOF	VATZLDBYQIOABD-HFWGUVFESA-N	52923097	CCCCCCCCCCCCCCC(=O)O[C@H](COC(=O)CCCCCCCCC/C=C\CCCCCCCC)COP(=O)([O-])OCC[N+](C)(C)C	0.000329381	0.754072	No	No	Phosphatidylcholines	c	0.097
PI (34:2)	CSH-LCqTOF	ZPUUVEHXYAPJAQ-KOHXHNRGSA-N	52928300	CCCCCCCCCCCCCCCC(=O)O[C@H](COC(=O)CCCCCCC/C=C\C/C=C\CCCCC)COP(=O)(O)OC1C([C@@H](C(C(C1O)O)O)O)O	0.000331668	0.622542	No	No	Phosphatidylinositols	i	0.097
TG (49:2)	CSH-LCqTOF	QZYSUBAQYSVFNX-PSMULLBHSA-N	9543993	CCCCCCCCCCCCCCCCC(=O)OC[C@@H](COC(=O)CCCCCCC/C=C\CCCCCC)OC(=O)CCCCCCC/C=C\CCCCCC	0.000334476	3.29855	No	No	Unsaturated_Triglycerides		0.097
TG (50:1)	CSH-LCqTOF	YHMDGPZOSGBQRH-YYSBDVFPSA-N	25240460	CCCCCCCCCCCCCCCC(=O)OC[C@H](COC(=O)CCCCCCC/C=C\CCCCCCCC)OC(=O)CCCCCCCCCCCCCCC	0.000374289	2.40733	No	No	Unsaturated_Triglycerides		0.11
12-HEPE	Oxylipins	MCRJLMXYVFDXLS-QGQBRVLBSA-N	10041593	CC/C=C\C/C=C\CC(/C=C/C=C\C/C=C\CCCC(=O)O)O	0.000379115	0.148287	No	No	HEPE		0.11
TG (53:3)	CSH-LCqTOF	ZNQBEJJYVJSZLM-LEDQTTRKSA-N	9544126	CCCCCCCC/C=C\CCCCCCCC(=O)OC[C@@H](COC(=O)CCCCCCC/C=C\CCCCCCC)OC(=O)CCCCCCC/C=C\CCCCCCCC	0.000381397	1.68902	No	No	Unsaturated_Triglycerides		0.11
TG (51:1)	CSH-LCqTOF	OZAXLAGNPZMZAD-BOEMPQCLSA-N	9544006	CCCCCCCCCCCCCCCCC(=O)OC[C@H](COC(=O)CCCCCCC/C=C\CCCCCCC)OC(=O)CCCCCCCCCCCCCCCC	0.000409202	3.26274	No	No	Unsaturated_Triglycerides		0.12
TG (51:2)	CSH-LCqTOF	NSNSZGBCOIKUBU-SZOKBDNISA-N	9544013	CCCCCCCCCCCCCCCCC(=O)OC[C@H](COC(=O)CCCCCCC/C=C\CCCCCCC)OC(=O)CCCCCCC/C=C\CCCCCCC	0.000456571	2.83853	No	No	Unsaturated_Triglycerides		0.13
PC (38:4) A	CSH-LCqTOF	PSVRFUPOQYJOOZ-QNPWAGBNSA-N	16219824	CCCCCCCCCCCCCCCCCC(=O)OC[C@H](COP(=O)([O-])OCC[N+](C)(C)C)OC(=O)CCC/C=C\C/C=C\C/C=C\C/C=C\CCCCC	0.00049894	0.689129	No	No	Phosphatidylcholines	c	0.14
TG (51:4)	CSH-LCqTOF	IIRQXNVLAXQEKB-KBEZCZBDSA-N	9544052	CCCCCCCC/C=C\CCCCCCCC(=O)OC[C@@H](COC(=O)CCCCCCC/C=C\CCCCCC)OC(=O)CCCCCCC/C=C\C/C=C\CCCC	0.000664001	1.80138	No	No	Unsaturated_Triglycerides		0.19
gluconic acid lactone	GCTOF	PHOQVHQSTUBQQK-SQOUGZDYSA-N	7027	C([C@@H]1[C@H]([C@@H]([C@H](C(=O)O1)O)O)O)O	0.000683697	1.84099	Yes	Yes	Sugar Acids	p	0.19
TG (54:1)	CSH-LCqTOF	YFFIQXNTTVSKJC-NZEOUKRFSA-N	16058371	CCCCCCCCCCCCCCCCCC(=O)OC[C@H](COC(=O)CCCCCCC/C=C\CCCCCCCC)OC(=O)CCCCCCCCCCCCCCCCC	0.000723556	2.51243	No	No	Unsaturated_Triglycerides		0.2
indole-3-lactate	GCTOF	XGILAAMKEQUXLS-UHFFFAOYSA-M	92904	C1=CC=C2C(=C1)C(=CN2)CC(C(=O)O)O	0.000745646	1.69513	Yes	Yes	Amino Acids, Aromatic	s	0.21
CE (18:1)	CSH-LCqTOF	RJECHNNFRHZQKU-RMUVNZEASA-N	5283632	CCCCCCCC/C=C\CCCCCCCC(=O)O[C@H]1CC[C@@]2([C@H]3CC[C@]4([C@H]([C@@H]3CC=C2C1)CC[C@@H]4[C@H](C)CCCC(C)C)C)C	0.000758643	0.515511	Yes	Yes	Cholesterol Esters	h	0.21
TG (49:1)	CSH-LCqTOF	VYYGQDOPVVYUKW-UKFBYESTSA-N	9543991	CCCCCCCCCCCCCCCC(=O)OC[C@H](COC(=O)CCCCCCC/C=C\CCCCCCC)OC(=O)CCCCCCCCCCCCCCC	0.000787452	2.30704	No	No	Unsaturated_Triglycerides		0.22
arabinose	GCTOF	PYMYPHUHKUWMLA-WDCZJNDASA-N	229	C1C(C(C(C(O1)O)O)O)O	0.000789136	1.34822	Yes	No	Pentoses		0.22
TG 55:4	CSH-LCqTOF	FRJSUVBRNYKYOW-WPTOARMVSA-N	9544344	CCCCCCCCCCCCCCCCCCCC(=O)OC[C@@H](COC(=O)CCCCCCC/C=C\C/C=C\CCCC)OC(=O)CCCCCCC/C=C\C/C=C\CCCCC	0.000800184	2.48947	No	No	Unsaturated_Triglycerides		0.22
isothreonic acid	GCTOF	JPIJQSOTBSSVTP-GBXIJSLDSA-N	151152	C([C@H]([C@@H](C(=O)O)O)O)O	0.000853651	1.66336	Yes	Yes	Butyrates		0.24
SM (d42:1)	CSH-LCqTOF	QEDPUVGSSDPBMD-XTAIVQBESA-N	44260127	CCCCCCCCCCCCCCCCCCCCCCCC(=O)N[C@@H](COP(=O)([O-])OCC[N+](C)(C)C)[C@@H](/C=C/CCCCCCCCCCCCC)O	0.000875456	0.615891	No	No	Sphingomyelins	a	0.24
(s)-(+)-mandelic acid	GCTOF	IWYDHOAUDWTVEP-ZETCQYMHSA-N	11914	C1=CC=C(C=C1)[C@H](C(=O)O)O	0.000937596	1.51667	No	No	Mandelic Acids		0.26
serine	GCTOF	MTCFGRXMJLQNBG-REOHCLBHSA-N	5951	C([C@@H](C(=O)O)N)O	0.000972153	1.39029	Yes	Yes	Amino Acids	u	0.27
creatinine	GCTOF	DDRJAANPRJIHGJ-UHFFFAOYSA-N	588	CN1CC(=O)N=C1N	0.000993977	0.502311	Yes	Yes	Imidazoles		0.27
TG (52:0)	CSH-LCqTOF	SDNYRTVJOFMYIW-OIVUAWODSA-N	545690	CCCCCCCCCCCCCCCCCC(=O)OC[C@@H](COC(=O)CCCCCCCCCCCCCCC)OC(=O)CCCCCCCCCCCCCCCCC	0.00104684	3.26626	No	No	Saturated_Triglycerides		0.27
12-HETE	Oxylipins	ZNHVWPKMFKADKW-LQWMCKPYSA-N	5283155	CCCCC/C=C\C[C@@H](/C=C/C=C\C/C=C\CCCC(=O)O)O	0.00112754	0.125266	No	No	HETE		0.3
PC (35:2)	CSH-LCqTOF	CLPMAPXZURYSNH-CNBLIUODSA-N	9546825	CCCCCCCCCCCCCCCCCCCC(=O)OC[C@H](COP(=O)(O)OCCN)OC(=O)CCCCCCC/C=C\C/C=C\CCCCC	0.00132963	1.385	No	No	Phosphatidylethanolamines	f	0.35
phosphoethanolamine	GCTOF	SUHOOTKUPISOBE-UHFFFAOYSA-N	1015	C(COP(=O)(O)O)N	0.00139392	1.60145	Yes	Yes	Ethanolamines	v	0.38
TG (58:9)	CSH-LCqTOF	RVXFSLZMZOFGEQ-SWIIBWKZSA-N	9545200	CCCCCCCC/C=C\CCCCCCCC(=O)OC[C@H](COC(=O)CCC/C=C\C/C=C\C/C=C\C/C=C\CCCCC)OC(=O)CCC/C=C\C/C=C\C/C=C\C/C=C\CCCCC	0.00139518	2.03751	No	No	Unsaturated_Triglycerides		0.38
nicotinic acid	GCTOF	PVNIIMVLHYAWGP-UHFFFAOYSA-N	938	C1=CC(=CN=C1)C(=O)O	0.00142	1.92781	Yes	Yes	Pyridines		0.38
inulobiose	GCTOF	WOHYVFWWTVNXTP-SQOWBOMSSA-N	439552	C([C@@H]1[C@H]([C@@H]([C@](O1)(CO)OC[C@@]2([C@H]([C@@H]([C@H](O2)CO)O)O)O)O)O)O	0.00160621	1.41176	Yes	No	Disaccharides		0.43
PE (38:6)	CSH-LCqTOF	LFGBKOUQHCWBQI-BZGLIJSBSA-N	52924893	CCCCC/C=C\C/C=C\CCCCCCCC(=O)OC[C@H](COP(=O)(O)OCCN)OC(=O)CCC/C=C\C/C=C\C/C=C\C/C=C\CCCCC	0.00171416	0.301663	No	No	Phosphatidylethanolamines	f	0.45
galacturonic acid	GCTOF	AEMOLEFTQBMNLQ-BKBMJHBISA-N	84740	C(=O)[C@@H]([C@H]([C@H]([C@@H](C(=O)O)O)O)O)O	0.0017309	1.66935	Yes	Yes	Sugar Acids		0.45
glycerol-alpha-phosphate	GCTOF	AWUCVROLDVIAJX-UHFFFAOYSA-N	754	C(C(COP(=O)(O)O)O)O	0.00176701	0.655747	Yes	Yes	Glycerophosphates		0.47
maleimide	GCTOF	PEEHTFAAVSWFBL-UHFFFAOYSA-N	10935	C1=CC(=O)NC1=O	0.00186114	0.803812	Yes	Yes	Maleimides		0.5
TG (58:8)	CSH-LCqTOF	KWIGMCRWEINBIR-HUPVKWKYSA-N	9545124	CCCCCCCCCCCCCCCCCC(=O)OC[C@H](COC(=O)CCC/C=C\C/C=C\C/C=C\C/C=C\CCCCC)OC(=O)CCC/C=C\C/C=C\C/C=C\C/C=C\CCCCC	0.00195298	2.91224	No	No	Unsaturated_Triglycerides		0.52
TG (46:0)	CSH-LCqTOF	JWVXCFSNEOMSHH-UHFFFAOYSA-N	4099879	CCCCCCCCCCCCCCCC(=O)OCC(COC(=O)CCCCCCCCCCCCC)OC(=O)CCCCCCCCCCCCCCC	0.00203038	1.51774	Yes	Yes	Saturated_Triglycerides		0.52
maltose	GCTOF	GUBGYTABKSRVRQ-QUYVBRFLSA-N	6255	C([C@@H]1[C@H]([C@@H]([C@H]([C@H](O1)O[C@@H]2[C@H](O[C@H]([C@@H]([C@H]2O)O)O)CO)O)O)O)O	0.00288837	2.44409	Yes	Yes	Disaccharides	r	0.75
plasmenyl-PE 40:6	CSH-LCqTOF	FIJFPUAJUDAZEY-MNDXXDKYSA-N	42607458	CCCCCCCCCCCCCCCC/C=C\OC[C@H](COP(=O)(O)OCCN)OC(=O)CC/C=C\C/C=C\C/C=C\C/C=C\C/C=C\C/C=C\CC	0.00315273	0.788604	No	No	Plasmalogens		0.83
4-hydroxybutyric acid	GCTOF	SJZRECIVHVDYJC-UHFFFAOYSA-N	10413	C(CC(=O)O)CO	0.00322376	1.19724	Yes	Yes	Hydroxybutyrates	w	0.83
tryptophan	GCTOF	QIVBCDIJIAJPQS-VIFPVBQESA-N	6305	C1=CC=C2C(=C1)C(=CN2)C[C@@H](C(=O)O)N	0.00328438	0.49455	Yes	Yes	Amino Acids, Aromatic	s	0.84
urea	GCTOF	XSQUKJJJFZCRTK-UHFFFAOYSA-N	1176	C(=O)(N)N	0.00329528	1.29209	Yes	Yes	Organic Chemicals		0.84
hydroxycarbamate NIST	GCTOF	DRAJWRKLRBNJRQ-UHFFFAOYSA-M	16639161	C(=O)(NO)O	0.00336724	1.16591	No	No			0.86
2-deoxytetronic acid	GCTOF	DZAIOXUZHHTJKN-UHFFFAOYSA-N	150929	C(C(CO)O)C(=O)O	0.00348344	1.71233	Yes	Yes	Hydroxybutyrates		0.89
glycerol-3-galactoside	GCTOF	NHJUPBDCSOGIKX-VGPGGAHRSA-N	656504	C([C@@H]1[C@@H]([C@@H]([C@H]([C@@H](O1)OCC(CO)O)O)O)O)O	0.00367268	0.702107	No	No	Sugar Alcohols	r	0.93
TG(16:0/18:2/20:5)	CSH-LCqTOF	RFUOPNKDMDZPRB-MLWXEARSSA-N	9544414	CCCCCCCCCCCCCCCC(=O)OC[C@H](COC(=O)CCC/C=C\C/C=C\C/C=C\C/C=C\C/C=C\CC)OC(=O)CCCCCCC/C=C\C/C=C\CCCCC	0.00382785	3.07622	No	No	Unsaturated_Triglycerides		0.95
arachidonic acid	GCTOF	YZXBAPSDXZZRGB-DOFZRALJSA-N	5312542	CCCCC/C=C/C/C=C/C/C=C/C/C=C/CCCC(=O)O	0.00386707	0.514055	Yes	No	UnSaturated FA		0.98
parabanic acid NIST	GCTOF	ZFLIKDUSUDBGCD-UHFFFAOYSA-N	67126	C1(=O)C(=O)NC(=O)N1	0.00387606	1.41548	Yes	Yes	Hydantoins		0.98
PE (38:6) B	CSH-LCqTOF	VRBJSZDBPQLNEM-PFTGJCAASA-N	52924646	CCCCC/C=C\C/C=C\CCCCCCCC(=O)O[C@H](COC(=O)CCC/C=C\C/C=C\C/C=C\C/C=C\CCCCC)COP(=O)(O)OCCN	0.00394985	0.386309	No	No	Phosphatidylethanolamines	f	0.98
palmitoleic acid	GCTOF	SECPZKHBENQXJG-FPLPWBNLSA-N	445638	CCCCCC/C=C\CCCCCCCC(=O)O	0.00422843	0.542356	Yes	Yes	UnSaturated FA		1
LTB4	Oxylipins	VNYSSYRCGWBHLG-AMOLWHMGSA-N	5280492	CCCCC/C=C\C[C@H](/C=C/C=C/C=C\[C@H](CCCC(=O)O)O)O	0.00443031	9.34578e-05	Yes	Yes	DiHETE		1
PC 42:10	CSH-LCqTOF	MGQRQGIFWVBORI-KZIFFZJHSA-N	53479411	CC/C=C\C/C=C\C/C=C\C/C=C\CCCCCCC(=O)O[C@H](COC(=O)CC/C=C\C/C=C\C/C=C\C/C=C\C/C=C\C/C=C\CC)COP(=O)([O-])OCC[N+](C)(C)C	0.00451128	0.412239	No	No	Phosphatidylcholines	c	1
2-ketoisocaproic acid	GCTOF	BKAJNAXTPSGJCU-UHFFFAOYSA-N	70	CC(C)CC(=O)C(=O)O	0.00458385	1.32569	Yes	Yes	Keto Acids		1
12-oxo-ETE	Oxylipins	GURBRQGDZZKITB-VXBMJZGYSA-N	5283162	CCCCC/C=C\CC(=O)/C=C/C=C\C/C=C\CCCC(=O)O	0.00513506	0.227748	Yes	Yes	oxo-ETE		1
2,3-dihydroxypyridine	GCTOF	GGOZGYRTNQBSSA-UHFFFAOYSA-N	28115	C1=CNC(=O)C(=C1)O	0.00583217	1.28803	Yes	Yes	Pyridines		1
Acylcarnitine C16:0	CSH-LCqTOF	XOMRRQXKHMYMOC-NRFANRHFSA-N	16902	CCCCCCCCCCCCCCCC(=O)O[C@@H](CC(=O)[O-])C[N+](C)(C)C	0.00593984	0.466619	No	No	Carnitine		1
oxalic acid	GCTOF	MUBZPKHOEPUJKR-UHFFFAOYSA-N	971	C(=O)(C(=O)O)O	0.00607085	1.20203	Yes	Yes	Dicarboxylic Acids		1
threitol	GCTOF	UNXHWFMMPAWVPI-QWWZWVQMSA-N	169019	C([C@H]([C@@H](CO)O)O)O	0.00627715	1.1585	Yes	Yes	Sugar Alcohols		1
5b-cholestanol	GCTOF	QYIXCDOBOSTCEI-QCYZZNICSA-N	6665	C[C@H](CCCC(C)C)[C@H]1CC[C@@H]2[C@@]1(CC[C@H]3[C@H]2CC[C@@H]4[C@@]3(CC[C@@H](C4)O)C)C	0.00629087	0.886111	Yes	Yes	Cholesterol	x	1
isocitric acid	GCTOF	ODBLHEXUDAPZAU-UHFFFAOYSA-N	1198	C(C(C(C(=O)O)O)C(=O)O)C(=O)O	0.0067969	1.32799	Yes	Yes	Tricarboxylic Acids		1
methylhexadecanoic acid	GCTOF	FLIACVVOZYBSBS-UHFFFAOYSA-N	10465	CCCCCCCCCCCCCCCCC(=O)O	0.00694988	1.11917	Yes	Yes	Saturated FA		1
cysteine	GCTOF	XUJNEKJLAYXESH-REOHCLBHSA-N	594	C(C(C(=O)O)N)S	0.0077255	0.682025	Yes	No	Amino Acids, Sulfur		1
PE (p-36:4) or PE (o-36:5)	CSH-LCqTOF	ADWDFBQPQIEGRZ-XBICFDGKSA-N	53480870	CCCCCC/C=C\CCCCCCCC/C=C\OC[C@H](COP(=O)(O)OCCN)OC(=O)CCCC/C=C\C/C=C\C/C=C\CCCCC	0.00789843	0.626925	No	No	Phosphatidylethanolamines	y	1
glucose-6-phosphate	GCTOF	NBSCHQHZLSJFNQ-GASJEMHNSA-N	5958	C([C@@H]1[C@H]([C@@H]([C@H](C(O1)O)O)O)O)OP(=O)(O)O	0.0080728	1.09943	Yes	No	Hexosephosphates	k	1
TG (56:8)	CSH-LCqTOF	UBGUHMDKBGQUND-VPFWBQFRSA-N	9544762	CCCCCCCCCCCCCCCC(=O)OC[C@H](COC(=O)CCC/C=C\C/C=C\C/C=C\C/C=C\CCCCC)OC(=O)CCC/C=C\C/C=C\C/C=C\C/C=C\CCCCC	0.00850799	1.85109	No	No	Unsaturated_Triglycerides		1
fructose	GCTOF	BJHIKXHVCXFQLS-UYFOZJQFSA-N	5984	C([C@H]([C@H]([C@@H](C(=O)CO)O)O)O)O	0.00900922	1.31798	Yes	Yes	Hexoses	z	1
PC (p-34:0) or PC (o-34:1)	CSH-LCqTOF	QCGUXAIDEOWPBV-SNKLRXETSA-N	53481719	CCCCCCCCCCCCCCCC(=O)O[C@H](COCCCCCCCCCC/C=C\CCCCCC)COP(=O)([O-])OCC[N+](C)(C)C	0.00944904	0.724868	No	No	Phosphatidylcholines	c	1
9-HOTrE	Oxylipins	RIGGEAZDTKMXSI-MEBVTJQTSA-N	6439873	CC/C=C\C/C=C\C=C\[C@H](CCCCCCCC(=O)O)O	0.00970845	0.314952	Yes	Yes	HETrE	A	1
PC 40:6	CSH-LCqTOF	KZSXWBSDQDXESU-PPEVQBTRSA-N	52923579	CCCCC/C=C\C/C=C\CCCCCCCCCCCC(=O)OC[C@H](COP(=O)([O-])OCC[N+](C)(C)C)OC(=O)CCCC/C=C\C/C=C\C/C=C\C/C=C\CC	0.0101028	0.769845	No	No	Phosphatidylcholines	c	1
PC (34:2)	CSH-LCqTOF	JLPULHDHAOZNQI-ZTIMHPMXSA-N	5287971	CCCCCCCCCCCCCCCC(=O)OC[C@H](COP(=O)([O-])OCC[N+](C)(C)C)OC(=O)CCCCCCC/C=C\C/C=C\CCCCC	0.0104801	0.898725	Yes	Yes	Phosphatidylcholines	c	1
methionine	GCTOF	FFEARJCKVFRZRR-UHFFFAOYSA-N	6137	CSCC[C@@H](C(=O)O)N	0.0114786	0.625287	Yes	Yes	Amino Acids, Sulfur	B	1
N-methylalanine	GCTOF	GDFAOVXKHJXLEI-VKHMYHEASA-N	5288725	C[C@@H](C(=O)O)NC	0.011634	0.68862	No	No	Amino Acids		1
TG (58:2)	CSH-LCqTOF	GXWBCAVCOMAOHT-VMCJOIRWSA-N	9545277	CCCCC/C=C\C/C=C\CCCCCCCC(=O)OC[C@H](COC(=O)CCC/C=C\C/C=C\C/C=C\C/C=C\CCCCC)OC(=O)CCC/C=C\C/C=C\C/C=C\C/C=C\CCCCC	0.0116557	1.64532	No	No	Unsaturated_Triglycerides		1
citric acid	GCTOF	KRKNYBCHXYNGOX-UHFFFAOYSA-N	311	C(C(=O)O)C(CC(=O)O)(C(=O)O)O	0.0122366	1.47762	Yes	Yes	Tricarboxylic Acids		1
sophorose	GCTOF	HIWPGCMGAMJNRG-NCFXGAEVSA-N	441432	C([C@@H]1[C@H]([C@@H]([C@H]([C@@H](O1)O)O[C@H]2[C@@H]([C@H]([C@@H]([C@H](O2)CO)O)O)O)O)O)O	0.0128965	1.22335	Yes	No	Disaccharides	r	1
palmitic acid	GCTOF	IPCSVZSSVZVIGE-UHFFFAOYSA-N	985	CCCCCCCCCCCCCCCC(=O)O	0.0135238	0.81474	Yes	Yes	Saturated FA		1
9,12,13-TriHOME	Oxylipins	MDIUMSLCYIJBQC-MVFSOIOZSA-N	9858729	CCCCC[C@@H]([C@H](/C=C/[C@H](CCCCCCCC(=O)O)O)O)O	0.0135759	0.514993	Yes	Yes	TriHOME		1
2,3-dihydroxybutanoic acid NIST	GCTOF	LOUGYXZSURQALL-UHFFFAOYSA-N	13120900	C[C@@H]([C@H](C(=O)O)O)O	0.0143095	1.25904	No	No	Sugar Acids		1
xylose	GCTOF	SRBFZHDQGSBBOR-IOVATXLUSA-N	135191	C1[C@H]([C@@H]([C@H](C(O1)O)O)O)O	0.0161591	1.36234	Yes	No	Pentoses		1
PE 36:4	CSH-LCqTOF	UUYSKERSKRMYME-MAIXUNBTSA-N	52925126	CCCCCCCCCCCCCC/C=C\OC[C@H](COP(=O)(O)OCCN)OC(=O)CCC/C=C\C/C=C\C/C=C\C/C=C\CCCCC	0.0162133	0.668486	No	No	Plasmalogens		1
TG (50:3)	CSH-LCqTOF	UFHNZOACKFBCOM-YXKNDSBASA-N	25240357	CCCCCCCC/C=C\CCCCCCCC(=O)OC[C@@H](COC(=O)CCCCCCC/C=C\CCCCCC)OC(=O)CCCCCCC/C=C\CCCCCC	0.017178	0.565951	No	No	Unsaturated_Triglycerides		1
PG 36:1	CSH-LCqTOF	ZEFGRNLJASLRBZ-QIJYXWHJSA-N	24779551	CCCCCCCCCCCCCCCCCC(=O)OC[C@H](COP(=O)(O)OC[C@H](CO)O)OC(=O)CCCCCCC/C=C\CCCCCCCC	0.0174353	1.29144	No	No	Phosphatidylglycerols	i	1
13-HOTrE	Oxylipins	KLLGGGQNRTVBSU-FQSPHKRJSA-N	16061072	CC/C=C\C[C@@H](/C=C/C=C\CCCCCCCC(=O)O)O	0.0177592	0.363291	Yes	Yes	HETrE	A	1
TG (58:3)	CSH-LCqTOF	RFMSTHTUAZETPD-JJPHLYBUSA-N	9544748	CCCCCCCC/C=C\CCCCCCCCCC(=O)OC[C@@H](COC(=O)CCCCCCC/C=C\CCCCCCCC)OC(=O)CCCCCCCCC/C=C\CCCCCCCC	0.0180235	1.74487	No	No	Unsaturated_Triglycerides		1
3-hydroxybutanoic acid	GCTOF	WHBMMWSBFZVSSR-UHFFFAOYSA-N	92135	C[C@H](CC(=O)O)O	0.0220223	2.48948	No	No	Hydroxybutyrates		1
TG (52:5)	CSH-LCqTOF	CQZAAIKPSLHIBC-KDJOUNIJSA-N	25240366	CCCCCC/C=C\CCCCCCCC(=O)OC[C@H](COC(=O)CCCCCCC/C=C\C/C=C\CCCCC)OC(=O)CCCCCCC/C=C\C/C=C\CCCCC	0.0248064	1.59583	No	No	Unsaturated_Triglycerides		1
SM (d18:1/16:1)	CSH-LCqTOF	YLWSJLLZUHSIEA-CKSUKHGVSA-N	52931235	CCCCCCCCCCCCCCCC(=O)N[C@@H](COP(=O)([O-])OCC[N+](C)(C)C)[C@@H](/C=C/CCCCCCCC/C=C\CCC)O	0.0250254	0.828263	No	No	Sphingomyelins	a	1
dodecanol	GCTOF	LQZZUXJYWNFBMV-UHFFFAOYSA-N	8193	CCCCCCCCCCCCO	0.0276576	1.04032	Yes	Yes	Fatty Alcohols		1
PGD2	Oxylipins	BHMBVRSPMRCCGG-OUTUXVNYSA-N	448457	CCCCC[C@@H](/C=C/[C@@H]1[C@H]([C@H](CC1=O)O)C/C=C\CCCC(=O)O)O	0.0291175	0.290171	Yes	Yes	Prostaglandin_20		1
8-HETE	Oxylipins	NLUNAYAEIJYXRB-VYOQERLCSA-N	5283154	CCCCC/C=C\C/C=C\C=C\[C@H](C/C=C\CCCC(=O)O)O	0.0302146	0.482364	Yes	Yes	HETE		1
TG (56:5)	CSH-LCqTOF	UHEJWASONFIROS-YPSHDQQVSA-N	25240380	CCCCCCCC/C=C\CCCCCCCCCC(=O)OC[C@@H](COC(=O)CCCCCCC/C=C\C/C=C\CCCCC)OC(=O)CCCCCCC/C=C\C/C=C\CCCCC	0.0323481	1.43044	No	No	Unsaturated_Triglycerides		1
pipecolic acid	GCTOF	HXEACLLIILLPRG-UHFFFAOYSA-N	25200477	C1CC[NH2+]C(C1)C(=O)[O-]	0.0326006	1.47024	Yes	No	Pipecolic Acids		1
1-monopalmitin	GCTOF	QHZLMUACJMDIAE-UHFFFAOYSA-N	14900	CCCCCCCCCCCCCCCC(=O)OCC(CO)O	0.0335072	1.23214	Yes	Yes	Glycerides		1
11-HETE	Oxylipins	GCZRCCHPLVMMJE-JVNZAOJVSA-N	5353268	CCCCC/C=C/C=C/C(C/C=C/C/C=C/CCCC(=O)O)O	0.0339413	0.452067	Yes	Yes	HETE		1
N-acetylglycine NIST	GCTOF	OKJIRPAQVSHGFK-UHFFFAOYSA-N	10972	CC(=O)NCC(=O)O	0.0341641	1.11405	No	No	Dipeptides	q	1
15-oxo-ETE	Oxylipins	YGJTUEISKATQSM-USWFWKISSA-N	5280701	CCCCCC(=O)/C=C/C=C\C/C=C\C/C=C\CCCC(=O)O	0.0359826	0.409155	Yes	Yes	oxo-ETE		1
TG (56:2)	CSH-LCqTOF	PDEQUPGHMOMBFC-FYEHETCMSA-N	9544390	CCCCCCCCCCCCCCCCCCCC(=O)OC[C@@H](COC(=O)CCCCCCCCCCCCCCCCC)OC(=O)CCCCCCC/C=C\C/C=C\CCCCC	0.0362191	1.59722	No	No	Unsaturated_Triglycerides		1
4-hydroxybenzoate	GCTOF	FJKROLUGYXJWQN-UHFFFAOYSA-M	54675830	C1=CC(=CC=C1C(=O)O)[O-]	0.036351	1.33657	Yes	Yes	Parabens		1
citrulline	GCTOF	RHGKLRLOHDJJDR-BYPYZUCNSA-N	9750	C(C[C@@H](C(=O)O)N)CNC(=O)N	0.0401958	1.44052	Yes	Yes	Amino Acids		1
sucrose	GCTOF	CZMRCDWAGMRECN-UGDNZRGBSA-N	5988	C([C@@H]1[C@H]([C@@H]([C@H]([C@H](O1)O[C@]2([C@H]([C@@H]([C@H](O2)CO)O)O)CO)O)O)O)O	0.0409084	1.17143	Yes	Yes	Disaccharides		1
PC (p-34:1) or PC (o-34:2)	CSH-LCqTOF	MBRHHFWRXQYYAN-JEPFLRBFSA-N	70698781	CCCCCCCCCCCCCCCC(=O)O[C@H](CO/C=C\CCCCCCCC/C=C\CCCCCC)COP(=O)([O-])OCC[N+](C)(C)C	0.0413203	0.762235	No	No	Phosphatidylcholines		1
sulfuric acid	GCTOF	QAOWNCQODCNURD-UHFFFAOYSA-N	1118	OS(=O)(=O)O	0.0417882	0.862288	Yes	Yes	Sulfuric Acids		1
15,16-DiHODE	Oxylipins	LKLLJYJTYPVCID-OHPMOLHNSA-N	16061068	CCC(C(C/C=C\C/C=C\CCCCCCCC(=O)O)O)O	0.0423945	0.309287	No	No	DiHODE	t	1
hydrocinnamic acid	GCTOF	XMIIGOLPHOKFCH-UHFFFAOYSA-N	107	C1=CC=C(C=C1)CCC(=O)O	0.0432381	1.15645	Yes	Yes	Phenylpropionates		1
TG (54:8)	CSH-LCqTOF	BMPVTDWOWBNPJU-NYRSPQLFSA-N	9544413	CCCCC/C=C\C/C=C\C/C=C\C/C=C\CCCC(=O)OC[C@@H](COC(=O)CCCCCCC/C=C\C/C=C\CCCC)OC(=O)CCCCCCC/C=C\C/C=C\CCCC	0.0439175	1.31074	No	No	Unsaturated_Triglycerides		1
ethanolamine	GCTOF	HZAXFHJVJLSVMW-UHFFFAOYSA-N	700	C(CO)N	0.0441978	1.35623	Yes	Yes	Ethanolamines	v	1
trihydroxypyrazine NIST	GCTOF	DZMNWPSOYTUVJQ-UHFFFAOYSA-N	20221599	C1=C(NC(=O)C(=O)N1)O	0.0449723	0.958438	No	No			1
tyrosine	GCTOF	OUYCCCASQSFEME-QMMMGPOBSA-N	6057	C1=CC(=CC=C1C[C@@H](C(=O)O)N)O	0.0480738	0.683673	Yes	Yes	Amino Acids, Aromatic		1
5,6-DiHETrE	Oxylipins	GFNYAPAJUNPMGH-QNEBEIHSSA-N	5283142	CCCCC/C=C\C/C=C\C/C=C\CC(C(CCCC(=O)O)O)O	0.0484179	1.06922	No	No	DiHETrE	t	1
adenosine-5-phosphate	GCTOF	UDMBCSSLTHHNCD-KQYNXXCUSA-N	6083	C1=NC2=C(C(=N1)N)N=CN2[C@H]3[C@@H]([C@@H]([C@H](O3)COP(=O)(O)O)O)O	0.0488627	0.60989	Yes	Yes	Adenine Nucleotides		1
SM (d41:1)	CSH-LCqTOF	SXZWBNWTCVLZJN-ZIHSGIAZSA-N	46891684	CCCCCCCCCCCCCCCCCCCCCCC(=O)N[C@@H](COP(=O)([O-])OCC[N+](C)(C)C)[C@@H](/C=C/CCCCCCCCCCCCC)O	0.0495858	0.826389	No	No	Sphingomyelins	a	1
PC (37:6)	CSH-LCqTOF	HRYWZKNWBVEPAC-VEAQLNOCSA-N	52923679	CCCCCCCCCCCCCCC(=O)O[C@H](COC(=O)CC/C=C\C/C=C\C/C=C\C/C=C\C/C=C\C/C=C\CC)COP(=O)([O-])OCC[N+](C)(C)C	0.0511388	0.614326	No	No	Phosphatidylcholines	c	1
9,10,13-TriHOME	Oxylipins	NTVFQBIHLSPEGQ-BUHFOSPRSA-N	5282965	CCCCCC(/C=C/C(C(CCCCCCCC(=O)O)O)O)O	0.0524952	0.455146	Yes	Yes	TriHOME		1
hydroxylamine	GCTOF	AVXURJPOCDRRFD-UHFFFAOYSA-N	787	NO	0.0623844	1.16762	No	No			1
5-methoxytryptamine	GCTOF	JTEJPPKMYBDEMY-UHFFFAOYSA-N	1833	COC1=CC2=C(C=C1)NC=C2CCN	0.0655736	0.226256	Yes	Yes	Serotonin	s	1
adipic acid	GCTOF	WNLRTRBMVRJNCN-UHFFFAOYSA-N	196	C(CCC(=O)O)CC(=O)O	0.0683294	1.09594	Yes	Yes	Dicarboxylic Acids		1
TG (56:1)	CSH-LCqTOF	OCYFAHIHWCVZKS-FHSLLVMSSA-N	9544345	CCCCCCCCCCCCCCCCCCCC(=O)OC[C@@H](COC(=O)CCCCCCCCCCCCCCCCC)OC(=O)CCCCCCC/C=C\CCCCCCCC	0.0703092	1.10585	No	No	Unsaturated_Triglycerides		1
pinitol NIST	GCTOF	DSCFFEYYQKSRSV-FEPQRWDDSA-N	164619	COC1[C@@H]([C@H](C([C@@H]([C@@H]1O)O)O)O)O	0.073717	1.57722	No	No	Cyclitols	d	1
capric acid	GCTOF	GHVNFZFCNZKVNT-UHFFFAOYSA-N	2969	CCCCCCCCCC(=O)O	0.0746562	1.23275	Yes	Yes	Saturated FA		1
TG (52:4)	CSH-LCqTOF	WHSWXEYWNPTUPW-HNJDVRDNSA-N	25240364	CCCCCCCC/C=C\CCCCCCCC(=O)O[C@H](COC(=O)CCCCCCC/C=C\CCCCCC)COC(=O)CCCCCCC/C=C\C/C=C\CCCCC	0.0760293	1.2761	No	No	Unsaturated_Triglycerides		1
SM (d16:1/20:1)	CSH-LCqTOF	NBEADXWAAWCCDG-QDDWGVBQSA-N	6443882	CCCCCCCCCCCCC/C=C/[C@H]([C@H](COP(=O)([O-])OCC[N+](C)(C)C)NC(=O)CCCCCCC/C=C\CCCCCCCC)O	0.0774522	1.10302	Yes	Yes	Sphingomyelins	a	1
uridine	GCTOF	DRTQHJPVMGBUCF-XVFCMESISA-N	6029	C1=CN(C(=O)NC1=O)[C@H]2[C@@H]([C@@H]([C@H](O2)CO)O)O	0.083948	1.03571	Yes	Yes	Pyrimidine Nucleosides	n	1
methanolphosphate	GCTOF	LBDROUOCQSGOFI-UHFFFAOYSA-N	13130	COP(=O)(O)O	0.0841302	0.773921	Yes	Yes	Organophosphates		1
glyoxalurea NIST	GCTOF	NNTWKXKLHMTGBU-UHFFFAOYSA-N	4157426	C1(C(=O)NC(=O)N1)O	0.0852806	1.01419	No	No	Hydantoins		1
Acylcarnitine C18:0	CSH-LCqTOF	FNPHNLNTJNMAEE-HSZRJFAPSA-N	5282	CCCCCCCCCCCCCCCCCC(=O)OC(CC(=O)O)C[N+](C)(C)C	0.0875356	1.0808	No	No	Carnitine		1
raffinose	GCTOF	MUPFEKGTMRGPLJ-ZQSKZDJDSA-N	219993	C(C1C(C(C(C(O1)OCC2C(C(C(C(O2)OC3(C(C(C(O3)CO)O)O)CO)O)O)O)O)O)O)O	0.0901636	1.06183	Yes	No	Trisaccharides	r	1
inosine	GCTOF	UGQMRVRMYYASKQ-KQYNXXCUSA-N	6021	C1=NC(=O)C2=C(N1)N(C=N2)[C@H]3[C@@H]([C@@H]([C@H](O3)CO)O)O	0.0906651	0.997748	Yes	Yes	Purine Nucleosides		1
asparagine	GCTOF	DCXYFEDJOCDNAF-REOHCLBHSA-N	236	C(C(C(=O)O)N)C(=O)N	0.0934272	1.07396	Yes	Yes	Amino Acids, Basic		1
PC (40:8)	CSH-LCqTOF	GMBDNBJQWYLJGW-DKFCTBDHSA-N	53479295	CCCCC/C=C\C/C=C\C/C=C\C/C=C\C/C=C\CCC(=O)OC[C@H](COP(=O)([O-])OCC[N+](C)(C)C)OC(=O)CCCCCCC/C=C\C/C=C\C/C=C\CC	0.0954679	0.549924	No	No	Phosphatidylcholines	c	1
PC (40:6)	CSH-LCqTOF	TYRTWVKQVGNGSZ-RGBTVBCDSA-N	52923195	CCCCC/C=C\C/C=C\CCCCCCCCCC(=O)OC[C@H](COP(=O)([O-])OCC[N+](C)(C)C)OC(=O)CCC/C=C\C/C=C\C/C=C\C/C=C\CCCCC	0.097989	0.755645	No	No	Phosphatidylcholines	c	1
lauric acid	GCTOF	POULHZVOKOAJMA-UHFFFAOYSA-N	3893	CCCCCCCCCCCC(=O)O	0.115845	1.10936	Yes	Yes	Saturated FA		1
15-HETE	Oxylipins	JSFATNQSLKRBCI-VAEKSGALSA-N	5280724	CCCCC[C@@H](/C=C/C=C\C/C=C\C/C=C\CCCC(=O)O)O	0.116613	0.456086	Yes	Yes	HETE		1
TG (52:6)	CSH-LCqTOF	SSOSFUDNINFYLJ-KIYGNKBKSA-N	56938180	CCCCCCCCCCCCCC(=O)OC[C@H](COC(=O)CCC/C=C\C/C=C\C/C=C\C/C=C\CCCCC)OC(=O)CCCCCCC/C=C\C/C=C\CCCCC	0.117823	1.49947	No	No	Unsaturated_Triglycerides		1
TG (51:3)	CSH-LCqTOF	ISSGPXMQOMAFMJ-DMGKHJLRSA-N	9544023	CCCCCCC/C=C\CCCCCCCC(=O)OCC(OC(=O)CCCCCCC/C=C\CCCCCCC)COC(=O)CCCCCCC/C=C\CCCCCCC	0.120605	1.04482	No	No	Unsaturated_Triglycerides		1
pyrazine 2,5-dihydroxy NIST	GCTOF	USHRADXTTYICIJ-UHFFFAOYSA-N	23368901	C1=C(N=CC(=O)N1)O	0.121773	0.892493	No	No			1
Acylcarnitine C18:1	CSH-LCqTOF	IPOLTUVFXFHAHI-SEYXRHQNSA-N	6441392	CCCCCCCC/C=C\CCCCCCCC(=O)OC(CC(=O)[O-])C[N+](C)(C)C	0.122472	0.597714	No	No	Carnitine		1
EKODE	Oxylipins	RCMABBHQYMBYKV-BUHFOSPRSA-N	5283007	CCCCCC1C(O1)/C=C/C(=O)CCCCCCCC(=O)O	0.12466	0.341509	No	No	EpETrE		1
PC (p-36:2) or PC (o-36:3)	CSH-LCqTOF	DIHWZUCEXWUHOD-IIVNATNGSA-N	53480801	CCCCCCCC/C=C\CCCCCCCC(=O)O[C@H](CO/C=C\CCCCCC/C=C\CCCCCCCC)COP(=O)([O-])OCC[N+](C)(C)C	0.12494	1.08225	No	No	Phosphatidylcholines		1
PGE2	Oxylipins	XEYBRNLFEZDVAW-ARSRFYASSA-N	5280360	CCCCC[C@@H](/C=C/[C@H]1[C@@H](CC(=O)[C@@H]1C/C=C\CCCC(=O)O)O)O	0.126584	0.366968	Yes	Yes	Prostaglandin_20		1
TG (48:2)	CSH-LCqTOF	RUOVJPPUXXFZPC-YZEIBMOJSA-N	9543987	CCCCCCCCCCCCCCCC(=O)OC[C@H](COC(=O)CCCCCCC/C=C\CCCCCC)OC(=O)CCCCCCC/C=C\CCCCCC	0.126837	1.87246	No	No	Unsaturated_Triglycerides		1
glycerol	GCTOF	PEDCQBHIVMGVHV-UHFFFAOYSA-N	753	C(C(CO)O)O	0.128168	1.08694	Yes	Yes	Sugar Alcohols		1
arachidic acid	GCTOF	VKOBVWXKNCXXDE-UHFFFAOYSA-N	10467	CCCCCCCCCCCCCCCCCCCC(=O)O	0.133299	1.45431	Yes	Yes	Saturated FA		1
oxoproline	GCTOF	ODHCTXKNWHHXJC-VKHMYHEASA-N	7405	C1CC(=O)N[C@@H]1C(=O)O	0.134593	0.750075	Yes	Yes	Imino Acids		1
9-oxo-ODE	Oxylipins	LUZSWWYKKLTDHU-ZJHFMPGASA-N	9839084	CCCCC/C=C\C=C\C(=O)CCCCCCCC(=O)O	0.144342	0.236714	No	No	oxo-ETE		1
2-aminoadipic acid	GCTOF	OYIFNHCXNCRBQI-UHFFFAOYSA-N	469	C(CC(C(=O)O)N)CC(=O)O	0.147884	0.6875	Yes	Yes	Dicarboxylic Acids		1
CE (18:2)	CSH-LCqTOF	NAACPBBQTFFYQB-LJAITQKLSA-N	5287939	CCCCC/C=C\C/C=C\CCCCCCCC(=O)O[C@H]1CC[C@@]2([C@H]3CC[C@]4([C@H]([C@@H]3CC=C2C1)CC[C@@H]4[C@H](C)CCCC(C)C)C)C	0.148238	0.844831	Yes	Yes	Cholesterol Esters	h	1
13,14-DiHDPE	Oxylipins	LINXWSBRRJSWHL-UQZHZJRSSA-N	16061146	CC/C=C\C/C=C\CC(C(C/C=C\C/C=C\C/C=C\CCC(=O)O)O)O	0.153418	1.4661	No	No	DiHDPE		1
TG (56:3)	CSH-LCqTOF	QXMHHXQBBKDSSL-BAQZNRHJSA-N	9544447	CCCCCCCC/C=C\CCCCCCCCCC(=O)OC[C@@H](COC(=O)CCCCCCC/C=C\CCCCCCCC)OC(=O)CCCCCCC/C=C\CCCCCCCC	0.155469	1.16392	No	No	Unsaturated_Triglycerides		1
PC (p-38:5) or PC (o-38:6)	CSH-LCqTOF	FAKYQMLQEAQOLK-LHZZQLRFSA-N	53480695	CCCCCCCCCCCCCC/C=C\OC[C@H](COP(=O)([O-])OCC[N+](C)(C)C)OC(=O)CC/C=C\C/C=C\C/C=C\C/C=C\C/C=C\CCCCC	0.15647	0.949632	No	No	Phosphatidylcholines		1
9,10-DiHOME	Oxylipins	XEBKSQSGNGRGDW-YFHOEESVSA-N	9966640	CCCCC/C=C\CC(C(CCCCCCCC(=O)O)O)O	0.157116	0.491586	No	No	DiHODE	t	1
1-monostearin	GCTOF	VBICKXHEKHSIBG-UHFFFAOYSA-N	24699	CCCCCCCCCCCCCCCCCC(=O)OCC(CO)O	0.160381	1.24	Yes	Yes	Glycerides		1
cystine	GCTOF	LEVWYRKDKASIDU-UHFFFAOYSA-N	67678	C([C@@H](C(=O)O)N)SSC[C@@H](C(=O)O)N	0.161741	1.29805	Yes	Yes	Amino Acids, Sulfur		1
delta-4-cholestenone	GCTOF	NYOXRYYXRWJDKP-GYKMGIIDSA-N	91477	C[C@H](CCCC(C)C)[C@H]1CC[C@@H]2[C@@]1(CC[C@H]3[C@H]2CCC4=CC(=O)CC[C@]34C)C	0.162551	1.08294	Yes	Yes	Cholestenes	h	1
PC (37:4)	CSH-LCqTOF	QRPUCJXFPYFTMB-FBFLODOBSA-N	52922853	CCCCCCCCC/C=C\CCCCCCCC(=O)O[C@H](COC(=O)CCCCCCC/C=C\C/C=C\C/C=C\CC)COP(=O)([O-])OCC[N+](C)(C)C	0.164239	0.702584	No	No	Phosphatidylcholines	c	1
12,13-DiHOME	Oxylipins	CQSLTKIXAJTQGA-FLIBITNWSA-N	10236635	CCCCCC(C(C/C=C\CCCCCCCC(=O)O)O)O	0.175037	0.569447	No	No	DiHODE	t	1
Oleoyl ethylamide	CSH-LCqTOF	JZJYYCFYGXPUMF-QXMHVHEDSA-N	44270319	CCCCCCCC/C=C\CCCCCCCC(=O)NCC	0.179522	0.835663	No	No	Amides	a	1
shikimic acid	GCTOF	JXOHGGNKMLTUBP-HSUXUTPPSA-N	8742	C1[C@H]([C@@H]([C@@H](C=C1C(=O)O)O)O)O	0.182724	1.80244	Yes	Yes	Cyclohexenes		1
uracil	GCTOF	ISAKRJDGNUQOIC-UHFFFAOYSA-N	1174	C1=CNC(=O)NC1=O	0.184034	0.700258	Yes	Yes	Pyrimidinones		1
conduritol beta expoxide	GCTOF	ZHMWOVGZCINIHW-SPHYCDKFSA-N	9989541	[C@@H]1([C@@H]([C@H](C2C([C@@H]1O)O2)O)O)O	0.18872	1.0262	No	No	Cyclitols	d	1
TG (56:4)	CSH-LCqTOF	YONCDTJKIZDSKQ-IYASBODOSA-N	25240379	CCCCCCCC/C=C\CCCCCCCCCC(=O)OC[C@@H](COC(=O)CCCCCCC/C=C\CCCCCCCC)OC(=O)CCCCCCC/C=C\C/C=C\CCCCC	0.192916	0.809136	No	No	Unsaturated_Triglycerides		1
SM (34:0)	CSH-LCqTOF	QHZIGNLCLJPLCU-QPPIDDCLSA-N	9939965	CCCCCCCCCCCCCCC[C@H]([C@H](COP(=O)([O-])OCC[N+](C)(C)C)NC(=O)CCCCCCCCCCCCCCC)O	0.196495	1.13044	No	No	Sphingomyelins	a	1
putrescine	GCTOF	KIDHWZJUCRJVML-UHFFFAOYSA-N	1045	C(CCN)CN	0.197226	0.98913	Yes	Yes	Biogenic Polyamines	v	1
beta-sitosterol	GCTOF	KZJWDPNRJALLNS-VJSFXXLFSA-N	222284	CC[C@H](CC[C@@H](C)[C@H]1CC[C@@H]2[C@@]1(CC[C@H]3[C@H]2CC=C4[C@@]3(CC[C@@H](C4)O)C)C)C(C)C	0.20707	1.00074	Yes	Yes	Cholestenes		1
cytidine-5'-diphosphate	GCTOF	ZWIADYZPOWUWEW-XVFCMESISA-N	290	C1=CN(C(=O)N=C1N)C2C(C(C(O2)COP(=O)(O)OP(=O)(O)O)O)O	0.208837	1.12868	No	No	Cytosine Nucleotides	n	1
tagatose	GCTOF	BJHIKXHVCXFQLS-PQLUHFTBSA-N	92092	C([C@H]([C@@H]([C@@H](C(=O)CO)O)O)O)O	0.214567	0.794189	Yes	Yes	Hexoses	z	1
proline	GCTOF	ONIBWKKTOPOVIA-BYPYZUCNSA-N	145742	C1C[C@H](NC1)C(=O)O	0.219521	0.86045	Yes	Yes	Imino Acids		1
8-HEPE	Oxylipins	WLOUCHKFBGGNEB-GXIKJMEPSA-N	16061128	CC/C=C\C/C=C\C/C=C\C=C\C(C/C=C\CCCC(=O)O)O	0.231635	0.298592	No	No	HEPE		1
arabitol	GCTOF	HEBKCHPVOIAQTA-QWWZWVQMSA-N	94154	C([C@H](C([C@@H](CO)O)O)O)O	0.231808	1.24138	Yes	Yes	Sugar Alcohols	j	1
PC (p-36:3) or PC (o-36:4)	CSH-LCqTOF	PYVYDRMXPDZRIS-FINMKEMFSA-N	53480709	CCCCCCCCCCCCCCCC/C=C\OCC(COP(=O)([O-])OCC[N+](C)(C)C)OC(=O)CCCCCCC/C=C\C/C=C\C/C=C\CC	0.237409	0.742254	No	No	Phosphatidylcholines		1
tocopherol alpha	GCTOF	GVJHHUAWPYXKBD-IEOSBIPESA-N	14985	CC1=C(C(=C2CC[C@@](OC2=C1C)(C)CCC[C@H](C)CCC[C@H](C)CCCC(C)C)C)O	0.244491	0.645583	No	No	Tocopherols		1
PI (36:2)	CSH-LCqTOF	KZVRAFHIKMDULK-PDPKURFXSA-N	52928409	CCCCCCCCCCCCCCCCCC(=O)OC[C@H](COP(=O)(O)OC1C([C@@H](C(C(C1O)O)O)O)O)OC(=O)CCCCCCC/C=C\C/C=C\CCCCC	0.245987	0.869449	No	No	Phosphatidylinositols	i	1
gamma-glutamyl-valine	GCTOF	AQAKHZVPOOGUCK-UHFFFAOYSA-N	5317736	CC(C)C(C(=O)O)NC(=O)CCC(C(=O)O)N	0.246156	1.16295	No	No	Dipeptides		1
N-acetyl-D-tryptophan	GCTOF	DZTHIGRZJZPRDV-GFCCVEGCSA-N	439917	CC(=O)N[C@H](CC1=CNC2=CC=CC=C21)C(=O)O	0.249728	1.10807	No	No	Dipeptides	s	1
TG (52:2)	CSH-LCqTOF	JFISYPWOVQNHLS-NBHCHVEOSA-N	6005445	CCCCCCCCCCCCCCCC(=O)OCC(COC(=O)CCCCCCC/C=C/CCCCCCCC)OC(=O)CCCCCCC/C=C/CCCCCCCC	0.25258	1.22726	No	No	Unsaturated_Triglycerides		1
PC (39:6)	CSH-LCqTOF	QMCWOGICYCFNBF-BWHZRABLSA-N	52922637	CCCCC/C=C\C/C=C\C/C=C\C/C=C\CCCCCC(=O)O[C@H](COC(=O)CCCCCCC/C=C\C/C=C\CCCC)COP(=O)([O-])OCC[N+](C)(C)C	0.253986	1.06187	No	No	Phosphatidylcholines	c	1
14,15-DiHETE	Oxylipins	BLWCDFIELVFRJY-QXBXTPPVSA-N	16061119	CC/C=C\CC(C(C/C=C\C/C=C\C/C=C\CCCC(=O)O)O)O	0.254302	3.08747e-05	No	No	DiHETE		1
TG (53:5)	CSH-LCqTOF	QHYAATSKYBYSLG-BXDFBOBBSA-N	9544183	CCCCCCC/C=C\CCCCCCCC(=O)OC[C@H](COC(=O)CCCCCCC/C=C\C/C=C\CCCCC)OC(=O)CCCCCCC/C=C\C/C=C\CCCCC	0.261057	1.09553	No	No	Unsaturated_Triglycerides		1
lactic acid	GCTOF	JVTAAEKCZFNVCJ-UHFFFAOYSA-N	612	CC(C(=O)O)O	0.264817	0.628977	Yes	Yes	Lactates		1
phenylalanine	GCTOF	COLNVLDHVKWLRT-UHFFFAOYSA-N	6140	C1=CC=C(C=C1)C[C@@H](C(=O)O)N	0.271297	1.02622	Yes	Yes	Amino Acids, Aromatic		1
2-hydroxyvaleric acid	GCTOF	JRHWHSJDIILJAT-UHFFFAOYSA-N	98009	CCCC(C(=O)O)O	0.277245	1.06115	Yes	Yes	Pentanoic Acids		1
19(20)-EpDPE	Oxylipins	OSXOPUBJJDUAOJ-MBYQGORISA-N	11631565	CCC1C(O1)C/C=C\C/C=C\C/C=C\C/C=C\C/C=C\CCC(=O)O	0.293145	1.01484	No	No	EpDPE		1
xanthine	GCTOF	LRFVTYWOQMYALW-UHFFFAOYSA-N	1188	C1=NC2=C(N1)C(=O)NC(=O)N2	0.293174	0.953202	Yes	Yes	Purinones		1
orotic acid	GCTOF	PXQPEWDEAKTCGB-UHFFFAOYSA-N	967	C1=C(NC(=O)NC1=O)C(=O)O	0.293867	1.08209	Yes	Yes	Pyrimidinones		1
TG 58:5	CSH-LCqTOF	DEFZLHCFQHGRAM-AYLBQGLTSA-N	9544905	CCCCCCCCCCCCCCCCCCCC(=O)O[C@H](COC(=O)CCCCCCC/C=C\CCCCCCCC)COC(=O)CCC/C=C\C/C=C\C/C=C\C/C=C\CCCCC	0.295292	1.01372	No	No	Unsaturated_Triglycerides		1
15(S)-HETrE	Oxylipins	IUKXMNDGTWTNTP-OAHXIXLCSA-N	5283145	CCCCC[C@@H](/C=C/C=C\C/C=C\CCCCCCC(=O)O)O	0.297058	0.472516	Yes	Yes	HETrE	A	1
azelaic acid	GCTOF	BDJRBEYXGGNYIS-UHFFFAOYSA-N	2266	C(CCCC(=O)O)CCCC(=O)O	0.299145	1.03099	Yes	Yes	Saturated FA		1
13(14)-EpDPE	Oxylipins	DCFKVKFLEPMEGT-UQZHZJRSSA-N	11674605	CC/C=C\C/C=C\CC1C(O1)C/C=C\C/C=C\C/C=C\CCC(=O)O	0.30052	1.40855	No	No	EpDPE		1
4-hydroxyproline	GCTOF	PMMYEEVYMWASQN-DMTCNVIQSA-N	825	C1C(CNC1C(=O)O)O	0.305128	0.735833	Yes	Yes	Imino Acids		1
PC 33:2	CSH-LCqTOF	SBNDHGBVMZMSNL-UESLNCBNSA-N	52922715	CCCCCCCCCCCCCCC(=O)O[C@H](COC(=O)CCCCCCC/C=C\C/C=C\CCCCC)COP(=O)([O-])OCC[N+](C)(C)C	0.305758	0.877005	No	No	Phosphatidylcholines	c	1
12(13)-EpOME	Oxylipins	CCPPLLJZDQAOHD-DHZHZOJOSA-N	5283014	CCCCCC1C(O1)C/C=C/CCCCCCCC(=O)O	0.309747	1.32265	Yes	Yes	EpETrE		1
talose	GCTOF	WQZGKKKJIJFFOK-WHZQZERISA-N	99459	C([C@H]([C@@H]([C@@H]([C@@H](C=O)O)O)O)O)O	0.316264	4.37198	No	No	Hexoses	e	1
PC (35:4)	CSH-LCqTOF	AWUXYTGHWWSMNI-WRMCHHCUSA-N	53479061	CCCCCCCCCCCCCCC(=O)O[C@H](COC(=O)CCCCCC/C=C\C/C=C\C/C=C\C/C=C\CC)COP(=O)([O-])OCC[N+](C)(C)C	0.317377	0.779921	No	No	Phosphatidylcholines	c	1
15(16)-EpODE	Oxylipins	HKSDVVJONLXYKL-OHPMOLHNSA-N	16061062	CCC1C(O1)C/C=C\C/C=C\CCCCCCCC(=O)O	0.317619	0.578141	No	No	EpETrE		1
pantothenic acid	GCTOF	GHOKWGTUZJEAQD-ZETCQYMHSA-N	6613	CC(C)(CO)[C@H](C(=O)NCCC(=O)O)O	0.320033	2.62833	Yes	Yes	beta-Alanine		1
alanine	GCTOF	QNAYBMKLOCPYGJ-REOHCLBHSA-N	5950	C[C@@H](C(=O)O)N	0.320639	0.874616	Yes	Yes	Amino Acids		1
16(17)-EpDPE	Oxylipins	BCTXZWCPBLWCRV-ZYADFMMDSA-N	14392758	CC/C=C\CC1C(O1)C/C=C\C/C=C\C/C=C\C/C=C\CCC(=O)O	0.325214	1.1206	No	No	EpDPE		1
13-HODE	Oxylipins	HNICUWMFWZBIFP-IRQZEAMPSA-N	6443013	CCCCC[C@@H](/C=C/C=C\CCCCCCCC(=O)O)O	0.358724	0.560516	Yes	Yes	HODE	A	1
5-HEPE	Oxylipins	FTAGQROYQYQRHF-FCWZHQICSA-N	6439678	CC/C=C\C/C=C\C/C=C\C/C=C\C=C\C(CCCC(=O)O)O	0.370254	0.687232	No	No	HEPE		1
thymine	GCTOF	RWQNBRDOKXIBIV-UHFFFAOYSA-N	1135	CC1=CNC(=O)NC1=O	0.379904	1.06746	Yes	Yes	Pyrimidinones		1
10,11-DiHDPE	Oxylipins	OAZUCYZBXHOCES-UQZHZJRSSA-N	16061145	CC/C=C\C/C=C\C/C=C\CC(C(C/C=C\C/C=C\CCC(=O)O)O)O	0.382578	1.38545	No	No	DiHDPE		1
12(13)-EpODE	Oxylipins	CCPPLLJZDQAOHD-GJGKEFFFSA-N	6449780	CCCCC[C@@H]1[C@@H](O1)C/C=C\CCCCCCCC(=O)O	0.382954	0.597285	Yes	Yes	EpETrE		1
glyceric acid	GCTOF	RBNPOMFGQQGHHO-UHFFFAOYSA-N	752	C(C(C(=O)O)O)O	0.387881	0.917064	Yes	Yes	Sugar Acids		1
14(15)-EpETrE	Oxylipins	JBSCUHKPLGKXKH-ILYOTBPNSA-N	5283205	CCCCCC1C(O1)C/C=C\C/C=C\C/C=C\CCCC(=O)O	0.388445	0.955365	No	No	EpODE		1
threonine	GCTOF	AYFVYJQAPQTCCC-GBXIJSLDSA-N	6288	C[C@H]([C@@H](C(=O)O)N)O	0.388476	1.045	Yes	Yes	Amino Acids	u	1
hippuric acid	GCTOF	QIAFMBKCNZACKA-UHFFFAOYSA-N	464	C1=CC=C(C=C1)C(=O)NCC(=O)O	0.392902	0.722889	Yes	Yes	Hippurates		1
isobutene glycol NIST	GCTOF	BTVWZWFKMIUSGS-UHFFFAOYSA-N	68410	CC(C)(CO)O	0.401393	1.13346	No	No	Butylene Glycols		1
TG (58:4) A	CSH-LCqTOF	CCKRHDUCFMOBKX-AAINFQTBSA-N	9544835	CCCCCCCCCCCCCCCCCCCC(=O)O[C@H](COC(=O)CCCCCCCCCCCCCCCCC)COC(=O)CCC/C=C\C/C=C\C/C=C\C/C=C\CCCCC	0.408011	1.07752	No	No	Unsaturated_Triglycerides		1
aspartic acid	GCTOF	CKLJMWTZIZZHCS-REOHCLBHSA-N	5960	C([C@@H](C(=O)O)N)C(=O)O	0.412769	0.81383	Yes	Yes	Amino Acids		1
trans-4-hydroxyproline	GCTOF	PMMYEEVYMWASQN-DMTCNVIQSA-N	5810	C1[C@H](CN[C@@H]1C(=O)O)O	0.426133	0.956055	Yes	Yes	Imino Acids		1
oleic acid	GCTOF	ZQPPMHVWECSIRJ-KTKRTIGZSA-N	445639	CCCCCCCC/C=C\CCCCCCCC(=O)O	0.435111	0.718323	Yes	Yes	UnSaturated FA		1
lysine	GCTOF	KDXKERNSBIXSRK-YFKPBYRVSA-N	5962	C(CCN)C[C@@H](C(=O)O)N	0.436775	0.962959	Yes	Yes	Amino Acids, Basic		1
8(9)-EpETrE	Oxylipins	DBWQSCSXHFNTMO-QPZDSRGTSA-N	5353364	CCCCC/C=C/C/C=C/CC1C(O1)C/C=C/CCCC(=O)O	0.46269	0.723761	No	No	EpODE		1
17,18-DiHETE	Oxylipins	XYDVGNAQQFWZEF-JPURVOHMSA-N	16061120	CCC(C(C/C=C\C/C=C\C/C=C\C/C=C\CCCC(=O)O)O)O	0.46398	0.95222	No	No	DiHETE		1
propane-1,3-diol NIST	GCTOF	YPFDHNVEDLHUCE-UHFFFAOYSA-N	10442	C(CO)CO	0.464411	0.994063	Yes	Yes	Propylene Glycols		1
myo-inositol	GCTOF	CDAISMWEOUEBRE-UHFFFAOYSA-N	892	C1(C(C(C(C(C1O)O)O)O)O)O	0.470437	0.918244	Yes	Yes	Sugar Alcohols	d	1
5-HETE	Oxylipins	KGIJOOYOSFUGPC-JGKLHWIESA-N	5280733	CCCCC/C=C\C/C=C\C/C=C\C=C\[C@H](CCCC(=O)O)O	0.475614	0.67642	Yes	Yes	HETE		1
PC (36:5) C	CSH-LCqTOF	DYDDZDMJSQYFGN-OIVUZXIWSA-N	24778771	CCCCCC/C=C\CCCCCCCC(=O)OC[C@H](COP(=O)([O-])OCC[N+](C)(C)C)OC(=O)CCC/C=C\C/C=C\C/C=C\C/C=C\CCCCC	0.476487	1.05251	No	No	Phosphatidylcholines	c	1
glycolic acid	GCTOF	AEMRFAOFKBGASW-UHFFFAOYSA-N	757	C(C(=O)O)O	0.479952	1.15979	Yes	Yes	Glycolates		1
TG (56:6)	CSH-LCqTOF	ZTNDRFCABXFVMY-WJTCTALZSA-N	9544625	CCCCC/C=C\C/C=C\CCCCCCCCCC(=O)OC[C@@H](COC(=O)CCCCCCC/C=C\C/C=C\CCCCC)OC(=O)CCCCCCC/C=C\C/C=C\CCCCC	0.480966	0.784075	No	No	Unsaturated_Triglycerides		1
8,9-DiHETrE	Oxylipins	DCJBINATHQHPKO-TYAUOURKSA-N	5283144	CCCCC/C=C\C/C=C\CC(C(C/C=C\CCCC(=O)O)O)O	0.481225	0.92242	No	No	DiHETrE		1
SM (d18:1/16:0)	CSH-LCqTOF	RWKUXQNLWDTSLO-GWQJGLRPSA-N	9939941	CCCCCCCCCCCCCCCC(=O)N[C@@H](COP(=O)([O-])OCC[N+](C)(C)C)[C@@H](/C=C/CCCCCCCCCCCCC)O	0.481937	0.979153	Yes	Yes	Sphingomyelins	a	1
9-HETE	Oxylipins	KATOYYZUTNAWSA-OIZRIKEUSA-N	14123398	CCCCC/C=C\C/C=C\CC(/C=C/C=C\CCCC(=O)O)O	0.482872	0.908711	No	No	HETE		1
10(11)-EpDPE	Oxylipins	YYZNJWZRJUGQCW-UQZHZJRSSA-N	11638767	CC/C=C\C/C=C\C/C=C\CC1C(O1)C/C=C\C/C=C\CCC(=O)O	0.488191	1.09541	No	No	EpDPE		1
xylitol	GCTOF	HEBKCHPVOIAQTA-NGQZWQHPSA-N	6912	C([C@H](C([C@H](CO)O)O)O)O	0.501205	1.09058	Yes	Yes	Sugar Alcohols	j	1
aminomalonic acid	GCTOF	JINBYESILADKFW-UHFFFAOYSA-N	100714	C(C(=O)O)(C(=O)O)N	0.502652	0.822273	Yes	Yes	Dicarboxylic Acids	u	1
19,20-DiHDPE	Oxylipins	FFXKPSNQCPNORO-MBYQGORISA-N	16061148	CCC(C(C/C=C\C/C=C\C/C=C\C/C=C\C/C=C\CCC(=O)O)O)O	0.516077	1.08537	No	No	DiHDPE		1
uric acid	GCTOF	LEHOTFFKMJEONL-UHFFFAOYSA-N	1175	C12=C(NC(=O)N1)NC(=O)NC2=O	0.52036	0.633761	Yes	Yes	Purinones		1
ornithine	GCTOF	AHLPHDHHMVZTML-BYPYZUCNSA-N	6262	C(C[C@@H](C(=O)O)N)CN	0.549157	0.790405	Yes	Yes	Amino Acids, Basic		1
hypoxanthine	GCTOF	FDGQSTZJBFJUBT-UHFFFAOYSA-N	790	C1=NC2=C(N1)C(=O)N=CN2	0.54987	1.22239	Yes	Yes	Purinones		1
11,12-DiHETrE	Oxylipins	LRPPQRCHCPFBPE-KROJNAHFSA-N	5283146	CCCCC/C=C\CC(C(C/C=C\C/C=C\CCCC(=O)O)O)O	0.557432	0.959444	No	No	DiHETrE		1
16,17-DiHDPE	Oxylipins	YXQCSWUATWXVGK-ZYADFMMDSA-N	16061147	CC/C=C\CC(C(C/C=C\C/C=C\C/C=C\C/C=C\CCC(=O)O)O)O	0.559572	0.912202	No	No	DiHDPE		1
beta-alanine	GCTOF	UCMIRNVEIXFBKS-UHFFFAOYSA-N	239	C(CN)C(=O)O	0.560983	1.13347	Yes	Yes	Amino Acids		1
galactonic acid	GCTOF	RGHNJXZEOKUKBD-MGCNEYSASA-N	128869	C([C@H]([C@@H]([C@@H]([C@H](C(=O)O)O)O)O)O)O	0.563676	2.89019	Yes	Yes	Sugar Acids		1
PC (p-40:3) or PC (o-40:4)	CSH-LCqTOF	RDNHPNJCALITSY-MBZSPAKGSA-N	52923852	CCCCCCCCCCCCCCCCCCCCOC[C@H](COP(=O)([O-])OCC[N+](C)(C)C)OC(=O)CCC/C=C\C/C=C\C/C=C\C/C=C\CCCCC	0.580504	1.05881	No	No	Phospholipid Ethers	c	1
glutaric acid	GCTOF	JFCQEDHGNNZCLN-UHFFFAOYSA-N	743	C(CC(=O)O)CC(=O)O	0.584878	1.06879	Yes	Yes	Glutarates		1
pyrophosphate	GCTOF	XPPKVPWEQAFLFU-UHFFFAOYSA-J	1023	OP(=O)(O)OP(=O)(O)O	0.590475	1.00552	No	No	Diphosphonates		1
stearic acid	GCTOF	QIQXTHQIDYTFRH-UHFFFAOYSA-N	5281	CCCCCCCCCCCCCCCCCC(=O)O	0.605169	0.941996	Yes	Yes	Saturated FA		1
PC (p-36:1) or PC (o-36:2)	CSH-LCqTOF	ZYLPVUZBZNMVMR-ZBBHDILGSA-N	52923754	CCCCCCCCCCCCCCCCOC[C@H](COP(=O)([O-])OCC[N+](C)(C)C)OC(=O)CCCCCCCCC/C=C\C/C=C\CCCCC	0.606597	0.860895	No	No	Phosphatidylcholines	c	1
7(8)-EpDPE	Oxylipins	OHYKIJBTVXMLKX-MPQBXPHNSA-N	11653103	CC/C=C\C/C=C\C/C=C\C/C=C\CC1C(O1)C/C=C\CCC(=O)O	0.607307	0.846289	No	No	EpDPE		1
cholic acid	GCTOF	BHQCQFFYRZLCQQ-OELDTZBJSA-N	221493	C[C@H](CCC(=O)O)[C@H]1CC[C@@H]2[C@@]1([C@H](C[C@H]3[C@H]2[C@@H](C[C@H]4[C@@]3(CC[C@H](C4)O)C)O)O)C	0.608296	1.03977	Yes	Yes	Cholic Acids	x	1
PC (33:2)	CSH-LCqTOF	MWRBNPKJOOWZPW-CLFAGFIQSA-N	6437392	CCCCCCCC/C=C\CCCCCCCC(=O)OCC(COP(=O)(O)OCCN)OC(=O)CCCCCCC/C=C\CCCCCCCC	0.614152	0.946562	Yes	Yes	Phosphatidylethanolamines	f	1
xanthosine	GCTOF	UBORTCNDUKBEOP-UUOKFMHZSA-N	64959	C1=NC2=C(N1[C@H]3[C@@H]([C@@H]([C@H](O3)CO)O)O)NC(=O)NC2=O	0.621485	1.02814	Yes	Yes	Ribonucleosides		1
phenylethylamine	GCTOF	BHHGXPLMPWCGHP-UHFFFAOYSA-N	1001	C1=CC=C(C=C1)CCN	0.642471	0.93465	Yes	Yes	Phenethylamines		1
TG (48:1)	CSH-LCqTOF	FEKLSEFRUGWUOS-DLOIZKPKSA-N	9543986	CCCCCCCCCCCCCCCC(=O)OC[C@H](COC(=O)CCCCCCC/C=C\CCCCCC)OC(=O)CCCCCCCCCCCCCCC	0.645105	1.08865	No	No	Unsaturated_Triglycerides		1
SM (d16:1/20:0)	CSH-LCqTOF	LKQLRGMMMAHREN-YJFXYUILSA-N	6453725	CCCCCCCCCCCCCCCCCC(=O)N[C@@H](COP(=O)([O-])OCC[N+](C)(C)C)[C@@H](/C=C/CCCCCCCCCCCCC)O	0.647391	1.05048	Yes	Yes	Phosphatidylcholines	a	1
14,15-DiHETrE	Oxylipins	SYAWGTIVOGUZMM-ILYOTBPNSA-N	5283147	CCCCCC(C(C/C=C\C/C=C\C/C=C\CCCC(=O)O)O)O	0.649431	0.845805	No	No	DiHETrE	t	1
glutamic acid	GCTOF	WHUUTDBJXJRKMK-VKHMYHEASA-N	33032	C(CC(=O)O)[C@@H](C(=O)O)N	0.652499	0.768475	Yes	Yes	Glutamates		1
lactamide	GCTOF	SXQFCVDSOLSHOQ-UHFFFAOYSA-N	94220	CC(C(=O)N)O	0.657505	0.88369	Yes	Yes	Amides		1
11(12)-EpETrE	Oxylipins	QHOKDYBJJBDJGY-BVILWSOJSA-N	16061087	CC/C=C\C/C=C\CC1C(O1)C/C=C\C/C=C\CCCC(=O)O	0.665888	0.781868	No	No	EpODE		1
9(10)-EpOME	Oxylipins	FBUKMFOXMZRGRB-YFHOEESVSA-N	6246154	CCCCC/C=C\CC1C(O1)CCCCCCCC(=O)O	0.66618	1.03756	Yes	Yes	EpETrE		1
PE (34:2) B	CSH-LCqTOF	HBZNVZIRJWODIB-NHCUFCNUSA-N	46891780	CCCCCCCCCCCCCCCC(=O)OC[C@H](COP(=O)([O-])OCC[NH3+])OC(=O)CCCCCCC/C=C\C/C=C\CCCCC	0.676603	0.970147	No	No	Phosphatidylethanolamines	f	1
glycine	GCTOF	DHMQDGOQFOQNFH-UHFFFAOYSA-N	750	C(C(=O)O)N	0.680975	0.881876	Yes	Yes	Amino Acids		1
aconitic acid	GCTOF	GTZCVFVGUGFEME-HNQUOIGGSA-N	444212	C(/C(=C\C(=O)O)/C(=O)O)C(=O)O	0.681119	1.17202	Yes	Yes	Tricarboxylic Acids		1
5-hydroxymethyl-2-furoic acid NIST	GCTOF	PCSKKIUURRTAEM-UHFFFAOYSA-N	80642	C1=C(OC(=C1)C(=O)O)CO	0.688605	1.21071	Yes	Yes	Furans		1
succinic acid	GCTOF	KDYFGRWQOYBRFD-UHFFFAOYSA-N	1110	C(CC(=O)O)C(=O)O	0.690039	0.85977	Yes	Yes	Dicarboxylic Acids	w	1
methionine sulfoxide	GCTOF	QEFRNWWLZKMPFJ-UHFFFAOYSA-N	25244659	CS(=O)CCC(C(=O)[O-])[NH3+]	0.698102	1.24846	No	No	Amino Acids, Sulfur	B	1
taurine	GCTOF	XOAAWQZATWQOTB-UHFFFAOYSA-N	1123	C(CS(=O)(=O)O)N	0.699403	0.5425	Yes	Yes	Alkanesulfonic Acids	v	1
pelargonic acid	GCTOF	FBUKVWPVBMHYJY-UHFFFAOYSA-N	8158	CCCCCCCCC(=O)O	0.704126	1.01245	Yes	Yes	Saturated FA		1
PC (p-38:3) or PC (o-38:4)	CSH-LCqTOF	GWBOVQHRCURSPU-QMFAPAEZSA-N	53480815	CCCCCCCC/C=C\CCCCCC/C=C\OC[C@H](COP(=O)([O-])OCC[N+](C)(C)C)OC(=O)CCCCCCCCC/C=C\C/C=C\CCCCC	0.704953	0.94008	No	No	Phosphatidylcholines		1
PC (p-36:4) or PC (o-36:5)	CSH-LCqTOF	RWVKPDIHPPTVRQ-HWGQMOSASA-N	53480747	CCCCCC/C=C\CCCCCCCC/C=C\OCC(COP(=O)([O-])OCC[N+](C)(C)C)OC(=O)CCCC/C=C\C/C=C\C/C=C\CCCCC	0.705178	0.922609	No	No	Phosphatidylcholines		1
PC (p-40:6) or PC (o-40:7)	CSH-LCqTOF	XUVCLJCZWPTAIO-OAKHYACESA-N	53479405	CCCCCCCC/C=C\CCCCCC/C=C\OC(COC(=O)CCCCC/C=C\C/C=C\C/C=C\C/C=C\C/C=C\CC)COP(=O)([O-])OCC[N+](C)(C)C	0.70726	0.8441	No	No	Phosphatidylcholines		1
allantoic acid	GCTOF	NUCLJNSWZCHRKL-UHFFFAOYSA-N	203	C(C(=O)O)(NC(=O)N)NC(=O)N	0.715489	0.980447	No	No		q	1
glutamine	GCTOF	ZDXPYRJPNDTMRX-VKHMYHEASA-N	5961	C(CC(=O)N)[C@@H](C(=O)O)N	0.736496	1.21008	Yes	Yes	Amino Acids, Basic		1
myristic acid	GCTOF	TUNFSRHWOTWDNC-UHFFFAOYSA-N	11005	CCCCCCCCCCCCCC(=O)O	0.744337	1.02179	Yes	Yes	Saturated FA		1
Acylcarnitine C18:2	CSH-LCqTOF	MJLXQSQYKZWZCB-DQFWFXSYSA-N	6450015	CCCCC/C=C\C/C=C\CCCCCCCC(=O)O[C@H](CC(=O)[O-])C[N+](C)(C)C	0.750525	0.853602	No	No	Carnitine		1
2-hydroxyglutaric acid	GCTOF	HWXBTNAVRSUOJR-UHFFFAOYSA-N	43	C(CC(=O)O)C(C(=O)O)O	0.756285	1.15205	Yes	Yes	Glutarates	o	1
trehalose	GCTOF	HDTRYLNUVZCQOY-LIZSDCNHSA-N	7427	C([C@@H]1[C@H]([C@@H]([C@H]([C@H](O1)O[C@@H]2[C@@H]([C@H]([C@@H]([C@H](O2)CO)O)O)O)O)O)O)O	0.759333	0.978559	Yes	Yes	Disaccharides	r	1
9(10)-EpODE	Oxylipins	JTEGNNHWOIJBJZ-ZJSQCTGTSA-N	16061060	CC/C=C\C/C=C\CC1C(O1)CCCCCCCC(=O)O	0.765619	0.895135	No	No	EpETrE		1
PE (40:4) A	CSH-LCqTOF	TVTRPEJBOGUHBJ-IKHSQHJKSA-N	52925094	CCCCCCCCCCCCCCCC/C=C\OC[C@H](COP(=O)(O)OCCN)OC(=O)CCCCC/C=C\C/C=C\C/C=C\C/C=C\CCCCC	0.772849	0.87039	No	No	Phosphatidylethanolamines	y	1
fructose-6-phosphate	GCTOF	GSXOAOHZAIYLCY-HSUXUTPPSA-N	69507	C([C@H]([C@H]([C@@H](C(=O)CO)O)O)O)OP(=O)(O)O	0.790196	0.900735	Yes	Yes	Hexosephosphates	z	1
PC (36:2)	CSH-LCqTOF	SNKAWJBJQDLSFF-NVKMUCNASA-N	10350317	CCCCCCCC/C=C\CCCCCCCC(=O)OC[C@H](COP(=O)([O-])OCC[N+](C)(C)C)OC(=O)CCCCCCC/C=C\CCCCCCCC	0.791635	1.1169	No	No	Phosphatidylcholines	c	1
linolenic acid	GCTOF	DTOSIQBPPRVQHS-PDBXOOCHSA-N	5280934	CC/C=C\C/C=C\C/C=C\CCCCCCCC(=O)O	0.825171	0.775063	Yes	Yes	UnSaturated FA		1
TG (56:7)	CSH-LCqTOF	DODZUDCYRVWEOJ-GKZBLMSTSA-N	9544695	CCCCC/C=C\C/C=C\CCCCCCCC(=O)OC[C@H](COC(=O)CCCCCC/C=C\C/C=C\C/C=C\CCCCC)OC(=O)CCCCCCC/C=C\C/C=C\CCCCC	0.836267	0.962702	No	No	Unsaturated_Triglycerides		1
5(6)-EpETrE	Oxylipins	VBQNSZQZRAGRIX-YHTMAJSVSA-N	5353351	CCCCC/C=C/C/C=C/C/C=C/CC1C(O1)CCCC(=O)O	0.842562	1.13203	No	No	EpODE		1
homoserine	GCTOF	UKAUYVFTDYCKQA-VKHMYHEASA-N	12647	C(CO)[C@@H](C(=O)O)N	0.860705	1.01278	Yes	Yes	Amino Acids		1
TG (52:3)	CSH-LCqTOF	KGLAHZTWGPHKFF-FBSASISJSA-N	9544086	CCCCCCCCCCCCCCCC(=O)OCC(COC(=O)CCCCCCC/C=C\C/C=C\CCCCC)OC(=O)CCCCCCC/C=C\CCCCCCCC	0.861277	0.887955	No	No	Unsaturated_Triglycerides		1
ribitol	GCTOF	HEBKCHPVOIAQTA-UHFFFAOYSA-N	827	C(C(C(C(CO)O)O)O)O	0.872532	0.841463	Yes	Yes	Sugar Alcohols	j	1
nicotinamide	GCTOF	DFPAKSUCGFBDDF-UHFFFAOYSA-N	936	C1=CC(=CN=C1)C(=O)N	0.890897	1.02928	Yes	Yes	Pyridines		1
N-Stearoyl-4-sphingenyl-1-O-phosphorylcholine	CSH-LCqTOF	LKQLRGMMMAHREN-YJFXYUILSA-O	5283588	CCCCCCCCCCCCCCCCCC(=O)N[C@@H](COP(=O)(O)OCC[N+](C)(C)C)[C@@H](/C=C/CCCCCCCCCCCCC)O	0.895216	1.07093	No	No	Sphingomyelins	a	1
TG (50:4)	CSH-LCqTOF	PVMBAGXWHHZKFP-JMPJWMFJSA-N	25240359	CCCCCC/C=C\CCCCCCCC(=O)OC[C@H](COC(=O)CCCCCCC/C=C\C/C=C\CCCCC)OC(=O)CCCCCCC/C=C\CCCCCC	0.901492	0.944805	No	No	Unsaturated_Triglycerides		1
alpha ketoglutaric acid	GCTOF	KPGXRSRHYNQIFN-UHFFFAOYSA-N	51	C(CC(=O)O)C(=O)C(=O)O	0.901942	1.29147	Yes	Yes	Glutarates		1
PGF2a	Oxylipins	PXGPLTODNUVGFL-YNNPMVKQSA-N	5280363	CCCCC[C@@H](/C=C/[C@H]1[C@@H](C[C@@H]([C@@H]1C/C=C\CCCC(=O)O)O)O)O	0.902377	0.724978	Yes	Yes	Prostaglandin_20		1
9-HODE	Oxylipins	NPDSHTNEKLQQIJ-ZJHFMPGASA-N	5282944	CCCCC/C=C\C=C\C(CCCCCCCC(=O)O)O	0.910661	1	Yes	Yes	HODE	A	1
linoleic acid	GCTOF	OYHQOLUKZRVURQ-HZJYTTRNSA-N	5280450	CCCCC/C=C\C/C=C\CCCCCCCC(=O)O	0.919913	1.0671	Yes	Yes	UnSaturated FA		1
stigmasterol	GCTOF	HCXVJBMSMIARIN-PHZDYDNGSA-N	5280794	CC[C@H](/C=C/[C@@H](C)[C@H]1CC[C@@H]2[C@@]1(CC[C@H]3[C@H]2CC=C4[C@@]3(CC[C@@H](C4)O)C)C)C(C)C	0.924836	1.22997	Yes	Yes	Cholestenes		1
2-phenylpropanol NIST	GCTOF	RNDNSYIPLPAXAZ-UHFFFAOYSA-N	447661	C[C@H](CO)C1=CC=CC=C1	0.931294	0.968927	No	No	Propanols		1
malic acid	GCTOF	BJEPYKJPYRNKOW-UHFFFAOYSA-N	222656	C([C@@H](C(=O)O)O)C(=O)O	0.937454	1.14366	Yes	No	Dicarboxylic Acids		1
fumaric acid	GCTOF	VZCYOOQTPOCHFL-OWOJBTEDSA-N	444972	C(=C/C(=O)O)\C(=O)O	0.947534	1.04437	Yes	Yes	Dicarboxylic Acids		1
allantoin	GCTOF	POJWUDADGALRAB-UHFFFAOYSA-N	204	C1(C(=O)NC(=O)N1)NC(=O)N	0.959048	1.04938	Yes	Yes	Hydantoins		1
5-oxo-ETE	Oxylipins	MEASLHGILYBXFO-XTDASVJISA-N	5283159	CCCCC/C=C\C/C=C\C/C=C\C=C\C(=O)CCCC(=O)O	0.959524	0.546605	Yes	Yes	oxo-ETE		1
PE (p-38:4) or PE (o-38:5)	CSH-LCqTOF	ZTZQZGHJLWFLFQ-VZBWJDOASA-N	53480855	CCCCCCCCCCCCCCCC/C=C\OC[C@H](COP(=O)(O)OCCN)OC(=O)CCCCCC/C=C\C/C=C\C/C=C\C/C=C\CC	0.962646	1.06746	No	No	Phosphatidylethanolamines	y	1
DG (36:3)	CSH-LCqTOF	BLZVZPYMHLXLHG-JOBMVARSSA-N	9543722	CCCCCCCC/C=C\CCCCCCCC(=O)OC[C@H](CO)OC(=O)CCCCCCC/C=C\C/C=C\CCCCC	0.97053	0.94762	No	No	Glycerides		1
TG (58:6)	CSH-LCqTOF	GSNFRUMSEHHPSY-LCXCSEBNSA-N	9544977	CCCCCCCC/C=C\CCCCCCCCCC(=O)O[C@H](COC(=O)CCCCCCC/C=C\CCCCCCCC)COC(=O)CCC/C=C\C/C=C\C/C=C\C/C=C\CCCCC	0.975303	0.850473	No	No	Unsaturated_Triglycerides		1
PC (36:3) A	CSH-LCqTOF	BXRLDROZWDUSGM-ZRYFCQOPSA-N	24778937	CCCCCCCC/C=C\CCCCCCCC(=O)OC[C@H](COP(=O)([O-])OCC[N+](C)(C)C)OC(=O)CCCC/C=C\C/C=C\CCCCCCCC	0.977521	1.01154	No	No	Phosphatidylcholines	c	1
3-phosphoglycerate	GCTOF	OSJPPGNTCRNQQC-UHFFFAOYSA-N	724	C(C(C(=O)O)O)OP(=O)(O)O	0.986773	0.940603	Yes	Yes	Sugar Acids		1
pyruvic acid	GCTOF	LCTONWCANYUPML-UHFFFAOYSA-N	1060	CC(=O)C(=O)O	0.999006	0.951442	Yes	Yes	Pyruvates		1

## Sheet: STable2
Cluster name	Cluster size	p-values	FDR	Key compound	Altered metabolites	Increased	Decreased	Increased ratio	Altered Ratio
Unsaturated_lysophosphatidylcholines	9	2.2e-20	1.1e-18	LPC (16:1)	9	0	9	0	1
Unsaturated_triglycerides	46	1.5e-15	3.7e-14	TG (53:4)	31	30	1	0.7	0.7
phosphatidylcholines	44	5e-13	8.2e-12	PC (18:1/16:0)	29	1	28	0.02	0.7
Saturated_lysophosphatidylcholines	3	2.7e-12	3.4e-11	LPC (16:0)	3	0	3	0	1
amino acids, branched-chain	3	5.8e-12	5.7e-11	isoleucine	3	3	0	1	1
Saturated_triglycerides	4	1.6e-11	1.3e-10	TG (48:0)	4	4	0	1	1
butyrates	3	6.1e-10	4.3e-09	2-hydroxy-2-methylbutanoic acid	3	2	1	0.7	1
sphingomyelins	16	1.1e-09	6.8e-09	SM (d42:2) B	13	1	12	0.06	0.8
hexoses	9	2.2e-06	1.2e-05	1,5-anhydroglucitol	7	6	1	0.7	0.8
pentoses	3	4.1e-06	1.8e-05	ribose	3	3	0	1	1
plasmalogens	3	4.1e-06	1.8e-05	plasmenyl-PE (38:6)	3	0	3	0	1
disaccharides	7	7.1e-06	2.9e-05	galactinol	6	6	0	0.9	0.9
hydroxybutyrates	3	1.1e-05	4e-05	4-hydroxybutyric acid	3	3	0	1	1
phosphatidylinositols	6	2.2e-05	7.6e-05	PI (38:5)	5	0	5	0	0.8
sugar acids	9	0.00014	0.00046	glucuronic acid	6	6	0	0.7	0.7
cholesterol esters	4	0.00051	0.0016	CE (20:4)	3	0	3	0	0.8
DiHODE	4	0.001	0.003	9,10-DiHODE	2	0	2	0	0.5
phosphatidylethanolamines	9	0.0023	0.0063	PC (33:1)	5	1	4	0.1	0.6
indoles	3	0.016	0.04	5-hydroxyindole-3-acetic acid NIST	2	2	0	0.7	0.7
amino acids, aromatic	3	0.02	0.048	tryptophan	2	0	2	0	0.7
sugar alcohols	9	0.022	0.051	sorbitol	4	3	1	0.3	0.4
Saturated FA	9	0.027	0.057	methylhexadecanoic acid	3	2	1	0.2	0.3
HETrE	3	0.027	0.057	9-HOTrE	2	0	2	0	0.7
HETE	6	0.028	0.057	12-HETE	3	0	3	0	0.5
oxo-ETE	4	0.03	0.058	12-oxo-ETE	2	0	2	0	0.5
amino acids, sulfur	4	0.038	0.07	cysteine	2	0	2	0	0.5
pyridines	3	0.039	0.07	nicotinic acid	2	2	0	0.7	0.7
hexosephosphates	3	0.04	0.07	glucose-1-phosphate	2	2	0	0.7	0.7
tricarboxylic acids	3	0.041	0.07	isocitric acid	2	2	0	0.7	0.7
UnSaturated FA	5	0.16	0.26	arachidonic acid	2	0	2	0	0.4
amino acids	9	0.18	0.28	serine	3	2	1	0.2	0.3
amino acids, basic	4	1	1	asparagine	1	1	0	0.2	0.2
carnitine	4	1	1	Acylcarnitine C16:0	2	1	1	0.2	0.5
cholestenes	4	1	1	cholesterol	1	0	1	0	0.2
dicarboxylic acids	7	1	1	oxalic acid	2	2	0	0.3	0.3
DiHDPE	4	1	1	13,14-DiHDPE	0	0	0	0	0
DiHETE	3	1	1	LTB4	1	0	1	0	0.3
DiHETrE	4	1	1	5,6-DiHETrE	1	1	0	0.2	0.2
EpDPE	5	1	1	19(20)-EpDPE	0	0	0	0	0
EpETrE	6	1	1	EKODE	0	0	0	0	0
EpODE	5	1	1	TXB2	1	0	1	0	0.2
glutarates	4	1	1	ribonic acid	1	1	0	0.2	0.2
glycerides	3	1	1	1-monopalmitin	1	1	0	0.3	0.3
HEPE	3	1	1	12-HEPE	1	0	1	0	0.3
hydantoins	3	1	1	parabanic acid NIST	2	1	0	0.3	0.7
imino acids	4	1	1	oxoproline	0	0	0	0	0
Prostaglandin_20	3	1	1	PGD2	1	0	1	0	0.3
purinones	3	1	1	xanthine	0	0	0	0	0
pyrimidinones	3	1	1	uracil	0	0	0	0	0

## Sheet: STable3
Cluster name	Cluster size	p-values	FDR	Key compound	Altered metabolites	Increased	Decreased	Increased ratio	Altered Ratio
Amino Acids, Aromatic	4	0.00048	0.0092	tyrosine	3	2	0	0.5	0.5
Amino Acids, Basic	4	0.0052	0.049	glutamine	2	2	0	0.5	0.5
Amino Acids, Branched-Chain	3	0.026	0.17	isoleucine	2	2	0	0.7	0.7
Amino Acids, Acidic	3	0.047	0.22	N-acetylaspartic acid	2	0	2	0	0.7
Dicarboxylic Acids	5	0.057	0.22	fumaric acid	2	0	2	0	0.4
Saturated FA	9	0.2	0.64	caprylic acid	3	0	2	0	0.2
Amino Acids	8	1	1	threonine	1	1	0	0.1	0.1
Amino Acids, Cyclic	4	1	1	proline	2	1	0	0.2	0.2
Amino Acids, Sulfur	3	1	1	methionine	1	1	0	0.3	0.3
Benzene Derivatives	3	1	1	benzoic acid	1	0	0	0	0
Butyrates	5	1	1	threonic acid	1	0	1	0	0.2
Glutarates	3	1	1	alpha-ketoglutarate	1	0	1	0	0.3
Glycerides	4	1	1	1-monoolein	0	0	0	0	0
Hexosephosphates	5	1	1	fructose-1-phosphate	0	0	0	0	0
Hexoses	6	1	1	sucrose	1	0	0	0	0
Purine Nucleosides	6	1	1	adenosine-5-monophosphate	1	0	1	0	0.2
Purinones	3	1	1	xanthine	1	0	1	0	0.3
Sugar Acids	4	1	1	glyceric acid	1	0	1	0	0.2
Sugar Alcohols	7	1	1	myo-inositol	1	0	1	0	0.1

## Sheet: STable4
Compound.Name	InChiKeys	Pubchem.ID	SMILES	pvalue	foldchange	CID	ClusterNumber	xlogp	ClusterLabel	TreeLabels	FDR
1-monoolein	RZRNAYUHWVFMIP-KTKRTIGZSA-N	5283468	CCCCCCCC/C=C\CCCCCCCC(=O)OCC(CO)O	0.19	0.73	5283468	25	7.132	Glycerides		1
1-monopalmitin	QHZLMUACJMDIAE-UHFFFAOYSA-N	14900	CCCCCCCCCCCCCCCC(=O)OCC(CO)O	0.79	0.98	14900	26	6.51	Glycerides		1
2-hydroxybutanoic acid	AFENDNXGAFYKQO-VKHMYHEASA-N	440864	CC[C@@H](C(=O)O)O	0.73	1	440864	29	-0.233	Butyrates		1
2-hydroxyglutaric acid	HWXBTNAVRSUOJR-UHFFFAOYSA-N	43	C(CC(=O)O)C(C(=O)O)O	0.6	0.9	43	15	-1.116	Glutarates		1
2-hydroxyvaleric acid	JRHWHSJDIILJAT-UHFFFAOYSA-N	98009	CCCC(C(=O)O)O	0.69	1.5	98009	29	0.336	Butyrates		1
2-ketoisocaproic acid	BKAJNAXTPSGJCU-UHFFFAOYSA-N	70	CC(C)CC(=O)C(=O)O	0.28	0.57	70	41	0.904	Keto Acids		1
2-monoolein	UPWGQKDVAURUGE-KTKRTIGZSA-N	5319879	CCCCCCCC/C=C\CCCCCCCC(=O)OC(CO)CO	0.69	1.1	5319879	25	7.132	Glycerides		1
2-monopalmitin	BBNYCLAREVXOSG-UHFFFAOYSA-N	123409	CCCCCCCCCCCCCCCC(=O)OC(CO)CO	0.76	0.94	123409	26	6.51	Glycerides		1
3-hydroxy-3-methylglutaric acid	NPOAOTPXWNWTSH-UHFFFAOYSA-N	1662	CC(CC(=O)O)(CC(=O)O)O	0.17	0.6	1662	21	-0.965	Glutarates		1
3-hydroxybutyric acid	WHBMMWSBFZVSSR-GSVOUGTGSA-N	92135	C[C@H](CC(=O)O)O	0.36	0.74	92135	2	-0.499	Butyrates		1
3-phosphoglycerate	OSJPPGNTCRNQQC-UHFFFAOYSA-N	724	C(C(C(=O)O)O)OP(=O)(O)O	0.48	0.91	724	40	-2.952	Sugar Acids		1
5'-deoxy-5'-methylthioadenosine	WUUGFSXJNOTRMR-IOSLPCCCSA-N	439176	CSC[C@@H]1[C@H]([C@H]([C@@H](O1)N2C=NC3=C2N=CN=C3N)O)O	0.87	1	439176	17	-1.051	Purine Nucleosides		1
5-hydroxy-3-indoleacetic acid	DUUGKQCEGZLZNO-UHFFFAOYSA-N	1826	C1=CC2=C(C=C1O)C(=CN2)CC(=O)O	0.54	0.85	1826	19	0.513	Indoleacetic Acids		1
adenine	GFFGJBXGBJISGV-UHFFFAOYSA-N	190	C1=NC2=C(N1)C(=NC=N2)N	0.59	1.2	190	6	-1.287	Purines		1
adenosine	OIRDTQYFTABQOQ-KQYNXXCUSA-N	60961	C1=NC2=C(C(=N1)N)N=CN2[C@H]3[C@@H]([C@@H]([C@H](O3)CO)O)O	0.72	0.84	60961	17	-2.367	Purine Nucleosides		1
adenosine-5-monophosphate	UDMBCSSLTHHNCD-KQYNXXCUSA-N	6083	C1=NC2=C(C(=N1)N)N=CN2[C@H]3[C@@H]([C@@H]([C@H](O3)COP(=O)(O)O)O)O	0.041	0.7	6083	17	-4.025	Purine Nucleosides		1
alanine	QNAYBMKLOCPYGJ-REOHCLBHSA-N	5950	C[C@@H](C(=O)O)N	0.13	1.3	5950	32	-2.824	Amino Acids		1
allantoic acid	NUCLJNSWZCHRKL-UHFFFAOYSA-N	203	C(C(=O)O)(NC(=O)N)NC(=O)N	0.1	0.57	203	12	-2.924			1
alpha-ketoglutarate	KPGXRSRHYNQIFN-UHFFFAOYSA-N	51	C(CC(=O)O)C(=O)C(=O)O	0.0045	0.48	51	21	-1.056	Glutarates		0.56
alpha-tocopherol	NCYCYZXNIZJOKI-OVSJKPMPSA-N	638015	CC1=C(C(CCC1)(C)C)/C=C/C(=C/C=C/C(=C/C=O)/C)/C	0.9	0.88	638015	22	6.335	Tocopherols		1
aminomalonate	JINBYESILADKFW-UHFFFAOYSA-N	100714	C(C(=O)O)(C(=O)O)N	0.5	1.2	100714	20	-3.523	Dicarboxylic Acids		1
arachidic acid	VKOBVWXKNCXXDE-UHFFFAOYSA-N	10467	CCCCCCCCCCCCCCCCCCCC(=O)O	0.38	0.86	10467	1	9.846	Saturated FA		1
asparagine	DCXYFEDJOCDNAF-REOHCLBHSA-N	6267	C([C@@H](C(=O)O)N)C(=O)N	0.011	2	6267	11	-4.435	Amino Acids, Basic	b	1
aspartic acid	CKLJMWTZIZZHCS-REOHCLBHSA-N	5960	C([C@@H](C(=O)O)N)C(=O)O	0.038	0.69	5960	11	-3.707	Amino Acids, Acidic	b	1
benzoic acid	WPYMKLBDIGXBTP-UHFFFAOYSA-N	243	C1=CC=C(C=C1)C(=O)O	0.059	0.5	243	39	0.982	Benzene Derivatives		1
beta-alanine	UCMIRNVEIXFBKS-UHFFFAOYSA-N	239	C(CN)C(=O)O	0.87	1	239	37	-1.026	Amino Acids		1
capric acid	GHVNFZFCNZKVNT-UHFFFAOYSA-N	2969	CCCCCCCCCC(=O)O	0.94	0.97	2969	1	4.156	Saturated FA		1
caprylic acid	WWZKQHOCKIZLMA-UHFFFAOYSA-N	379	CCCCCCCC(=O)O	0.014	0.69	379	1	3.018	Saturated FA		1
cholesterol	HVYWMOMLDIMFJA-DPAQBDIFSA-N	5997	C[C@H](CCCC(C)C)[C@H]1CC[C@@H]2[C@@]1(CC[C@H]3[C@H]2CC=C4[C@@]3(CC[C@@H](C4)O)C)C	0.0056	0.73	5997	22	10.518	Cholestenes		0.68
citric acid	KRKNYBCHXYNGOX-UHFFFAOYSA-N	311	C(C(=O)O)C(CC(=O)O)(C(=O)O)O	0.0042	0.67	311	21	-2.247	Citrates		0.52
citrulline	RHGKLRLOHDJJDR-BYPYZUCNSA-N	9750	C(C[C@@H](C(=O)O)N)CNC(=O)N	0.2	0.71	9750	9	-3.909	Amino Acids		1
creatinine	DDRJAANPRJIHGJ-UHFFFAOYSA-N	588	CN1CC(=O)N=C1N	0.48	0.89	588	12	-0.126	Imidazoles		1
cysteine	XUJNEKJLAYXESH-REOHCLBHSA-N	5862	C([C@@H](C(=O)O)N)S	0.58	0.92	5862	10	-2.575	Amino Acids, Sulfur		1
cysteine-glycine	ZUKPVRWZDMRIEO-VKHMYHEASA-N	439498	C([C@@H](C(=O)NCC(=O)O)N)S	0.43	0.44	439498	12	-3.403	Dipeptides		1
cystine	LEVWYRKDKASIDU-UHFFFAOYSA-N	595	C(C(C(=O)O)N)SSCC(C(=O)O)N	0.37	0.76	595	10	-3.312	Amino Acids, Sulfur		1
dihydrocholesterol	QYIXCDOBOSTCEI-FBVYSKEZSA-N	66066	C[C@H](CCCC(C)C)[C@H]1CC[C@@H]2[C@@]1(CC[C@H]3[C@H]2CC[C@@H]4[C@@]3(CC[C@H](C4)O)C)C	0.088	0.71	66066	22	11.783	Cholestanols		1
erythritol	UNXHWFMMPAWVPI-ZXZARUISSA-N	222285	C([C@H]([C@H](CO)O)O)O	0.4	0.96	222285	3	-2.552	Sugar Alcohols		1
ethanolamine	HZAXFHJVJLSVMW-UHFFFAOYSA-N	700	C(CO)N	0.13	1.4	700	23	-1.275	Ethanolamines		1
fructose	RFSUNEUAIZKAJO-ARQDHWQXSA-N	439709	C([C@@H]1[C@H]([C@@H]([C@](O1)(CO)O)O)O)O	0.59	1.2	439709	31	-1.74	Hexoses		1
fructose-1-phosphate	RHKKZBWRNHGJEZ-VRPWFDPXSA-N	439394	C([C@@H]1[C@H]([C@@H](C(O1)(COP(=O)(O)O)O)O)O)O	0.1	1.3	439394	13	-3.398	Hexosephosphates		1
fructose-6-phosphate	BGWGXPAPYGQALX-ARQDHWQXSA-N	440641	C([C@@H]1[C@H]([C@@H]([C@](O1)(CO)O)O)O)OP(=O)(O)O	0.11	0.72	440641	13	-3.398	Hexosephosphates		1
fucose	SHZGCJCMOBCMKK-FPRJBGLDSA-N	439650	C[C@@H]1[C@@H]([C@@H]([C@H]([C@@H](O1)O)O)O)O	0.91	0.89	439650	4	-0.994	Hexoses		1
fumaric acid	VZCYOOQTPOCHFL-OWOJBTEDSA-N	444972	C(=C/C(=O)O)\C(=O)O	0.029	0.81	444972	14	-0.416	Dicarboxylic Acids		1
galactose	WQZGKKKJIJFFOK-PHYPRBDBSA-N	439357	C([C@@H]1[C@@H]([C@@H]([C@H]([C@H](O1)O)O)O)O)O	0.52	0.95	439357	4	-1.697	Hexoses		1
glucose	WQZGKKKJIJFFOK-DVKNGEFBSA-N	79025	C([C@@H]1[C@H]([C@@H]([C@H]([C@H](O1)O)O)O)O)O	1	0.99	79025	4	-1.697	Hexoses		1
glucose-1-phosphate	HXXFSFRBOHSIMQ-VFUOTHLCSA-N	65533	C([C@@H]1[C@H]([C@@H]([C@H]([C@H](O1)OP(=O)(O)O)O)O)O)O	0.79	0.93	65533	27	-3.355	Hexosephosphates		1
glucose-6-phosphate	NBSCHQHZLSJFNQ-VFUOTHLCSA-N	439427	C([C@@H]1[C@H]([C@@H]([C@H]([C@@H](O1)O)O)O)O)OP(=O)(O)O	0.83	0.83	439427	27	-3.355	Hexosephosphates		1
glutamic acid	WHUUTDBJXJRKMK-VKHMYHEASA-N	33032	C(CC(=O)O)[C@@H](C(=O)O)N	0.36	1.1	33032	8	-3.349	Amino Acids, Acidic	a	1
glutamine	ZDXPYRJPNDTMRX-VKHMYHEASA-N	5961	C(CC(=O)N)[C@@H](C(=O)O)N	0.0034	8.7	5961	8	-4.077	Amino Acids, Basic	a	0.43
glyceric acid	RBNPOMFGQQGHHO-UWTATZPHSA-N	439194	C([C@H](C(=O)O)O)O	0.047	0.51	439194	2	-1.723	Sugar Acids		1
glycerol-alpha-phosphate	AWUCVROLDVIAJX-UHFFFAOYSA-N	754	C(C(COP(=O)(O)O)O)O	0.54	1.1	754	40	-3.109	Glycerophosphates		1
glycine	DHMQDGOQFOQNFH-UHFFFAOYSA-N	750	C(C(=O)O)N	0.27	1.3	750	37	-3.35	Amino Acids		1
glycolic acid	AEMRFAOFKBGASW-UHFFFAOYSA-N	757	C(C(=O)O)O	0.055	0.77	757	38	-1.117	Glycolates		1
guanosine	NYHBQMYGNKIUIF-UUOKFMHZSA-N	6802	C1=NC2=C(N1[C@H]3[C@@H]([C@@H]([C@H](O3)CO)O)O)NC(=NC2=O)N	0.54	1.1	6802	5	-0.958	Purine Nucleosides		1
heptadecanoic acid	KEMQGTRYUADPNZ-UHFFFAOYSA-N	10465	CCCCCCCCCCCCCCCCC(=O)O	0.43	1.2	10465	1	8.139	Saturated FA		1
histidine	HNDVDQJCIGZPNO-YFKPBYRVSA-N	6274	C1=C(NC=N1)C[C@@H](C(=O)O)N	0.32	2.3	6274	5	-3.429	Amino Acids, Cyclic		1
homoserine	UKAUYVFTDYCKQA-VKHMYHEASA-N	12647	C(CO)[C@@H](C(=O)O)N	0.47	0.76	12647	11	-3.598	Amino Acids	b	1
hydroxylamine	AVXURJPOCDRRFD-UHFFFAOYSA-N	787	NO	0.22	0.7	787	43	-1.604			1
hypoxanthine	FDGQSTZJBFJUBT-UHFFFAOYSA-N	790	C1=NC2=C(N1)C(=O)N=CN2	0.68	1	790	6	0.556	Purinones		1
indole-3-lactate	XGILAAMKEQUXLS-UHFFFAOYSA-N	92904	C1=CC=C2C(=C1)C(=CN2)CC(C(=O)O)O	0.096	0.82	92904	19	0.21	Amino Acids, Aromatic		1
inosine	UGQMRVRMYYASKQ-KQYNXXCUSA-N	6021	C1=NC(=O)C2=C(N1)N(C=N2)[C@H]3[C@@H]([C@@H]([C@H](O3)CO)O)O	0.59	1.1	6021	5	-0.633	Purine Nucleosides		1
inosine-5'-monophosphate	GRSZFWQUAKGDAV-KQYNXXCUSA-N	8582	C1=NC(=O)C2=C(N1)N(C=N2)[C@H]3[C@@H]([C@@H]([C@H](O3)COP(=O)(O)O)O)O	0.22	0.74	8582	5	-2.291	Purine Nucleosides		1
inositol-4-monophosphate	INAPMGSXUVUWAF-GFWFORPUSA-N	440043	[C@H]1([C@H](C([C@H]([C@H](C1O)O)O)OP(=O)(O)O)O)O	0.059	0.66	440043	33	-3.545	Inositol Phosphates		1
isohexonic acid	RGHNJXZEOKUKBD-UHFFFAOYSA-N	604	C(C(C(C(C(C(=O)O)O)O)O)O)O	0.13	0.62	604	15	-3.739	Sugar Acids		1
isoleucine	AGPKZVBTJJNPAG-WHFBIAKZSA-N	6306	CC[C@H](C)[C@@H](C(=O)O)N	0.016	1.9	6306	16	-1.6	Amino Acids, Branched-Chain	c	1
isothreonic acid	JPIJQSOTBSSVTP-GBXIJSLDSA-N	151152	C([C@H]([C@@H](C(=O)O)O)O)O	0.97	1.1	151152	2	-2.395	Butyrates		1
lactamide	SXQFCVDSOLSHOQ-UHFFFAOYSA-N	94220	CC(C(=O)N)O	0.61	0.85	94220	23	-1.319	Amides		1
leucine	ROHFNLRQFUQHCH-YFKPBYRVSA-N	6106	CC(C)C[C@@H](C(=O)O)N	0.031	1.6	6106	16	-1.389	Amino Acids, Branched-Chain	c	1
levoglucosan	TWNIBLMWSKIRAT-VFUOTHLCSA-N	2724705	C1[C@@H]2[C@H]([C@@H]([C@H]([C@H](O1)O2)O)O)O	0.83	0.94	2724705	28	-1.537	Hexoses		1
lysine	KDXKERNSBIXSRK-YFKPBYRVSA-N	5962	C(CCN)C[C@@H](C(=O)O)N	0.27	0.51	5962	8	-2.949	Amino Acids, Basic	a	1
lyxitol	HEBKCHPVOIAQTA-IMJSIDKUSA-N	439255	C([C@@H](C([C@H](CO)O)O)O)O	0.46	1.3	439255	3	-3.224	Sugar Alcohols		1
malic acid	BJEPYKJPYRNKOW-UHFFFAOYSA-N	525	C(C(C(=O)O)O)C(=O)O	0.034	0.8	525	2	-1.474	Dicarboxylic Acids		1
mannitol	FBPFZTCFMRRESA-KVTDHHQDSA-N	6251	C([C@H]([C@H]([C@@H]([C@@H](CO)O)O)O)O)O	0.55	1.1	6251	24	-3.896	Sugar Alcohols		1
methanolphosphate	CAAULPUQFIIOTL-UHFFFAOYSA-N	13130	COP(=O)(O)O	0.32	0.54	13130	18	-1.728	Organophosphates	d	1
methionine	FFEARJCKVFRZRR-BYPYZUCNSA-N	6137	CSCC[C@@H](C(=O)O)N	0.0052	2	6137	10	-1.853	Amino Acids, Sulfur		0.64
myo-inositol	CDAISMWEOUEBRE-UHFFFAOYSA-N	892	C1(C(C(C(C(C1O)O)O)O)O)O	0.027	0.77	892	33	-1.458	Sugar Alcohols		1
myristic acid	TUNFSRHWOTWDNC-UHFFFAOYSA-N	11005	CCCCCCCCCCCCCC(=O)O	0.37	0.9	11005	1	6.432	Saturated FA		1
N-acetylaspartic acid	OTCCIMWXFLJLIA-BYPYZUCNSA-N	65065	CC(=O)N[C@@H](CC(=O)O)C(=O)O	0.018	0.68	65065	11	-1.265	Amino Acids, Acidic	b	1
n-acetyl-d-hexosamine	OVRNDRQMDRJTHS-FMDGEEDCSA-N	24139	CC(=O)N[C@@H]1[C@H]([C@@H]([C@H](O[C@H]1O)CO)O)O	0.014	0.75	24139	42	-1.488	Glucosamine		1
N-acetylputrescine	KLZGKIDSEJWEDW-UHFFFAOYSA-N	122356	CC(=O)NCCCCN	0.72	1	122356	12	-0.35			1
nicotinamide	DFPAKSUCGFBDDF-UHFFFAOYSA-N	936	C1=CC(=CN=C1)C(=O)N	0.36	0.86	936	36	-1.236	Nicotinic Acids		1
N-methylalanine	GDFAOVXKHJXLEI-VKHMYHEASA-N	5288725	C[C@@H](C(=O)O)NC	0.7	0.98	5288725	32	-0.268	Amino Acids		1
oleic acid	ZQPPMHVWECSIRJ-KTKRTIGZSA-N	445639	CCCCCCCC/C=C\CCCCCCCC(=O)O	0.94	0.89	445639	14	8.192	UnSaturated FA		1
ornithine	AHLPHDHHMVZTML-BYPYZUCNSA-N	6262	C(C[C@@H](C(=O)O)N)CN	0.14	1.2	6262	8	-3.307	Amino Acids, Basic	a	1
oxalic acid	MUBZPKHOEPUJKR-UHFFFAOYSA-N	971	C(=O)(C(=O)O)O	0.25	1.5	971	38	-0.688	Dicarboxylic Acids		1
oxoproline	ODHCTXKNWHHXJC-VKHMYHEASA-N	7405	C1CC(=O)N[C@@H]1C(=O)O	0.11	1.2	7405	9	-0.827	Amino Acids, Cyclic		1
palmitic acid	IPCSVZSSVZVIGE-UHFFFAOYSA-N	985	CCCCCCCCCCCCCCCC(=O)O	0.53	0.81	985	1	7.57	Saturated FA		1
palmitoleic acid	SECPZKHBENQXJG-FPLPWBNLSA-N	445638	CCCCCC/C=C\CCCCCCCC(=O)O	0.63	0.92	445638	14	7.054	UnSaturated FA		1
pantothenic acid	GHOKWGTUZJEAQD-ZETCQYMHSA-N	6613	CC(C)(CO)[C@H](C(=O)NCCC(=O)O)O	0.36	0.87	6613	42	-1.343	beta-Alanine		1
pelargonic acid	FBUKVWPVBMHYJY-UHFFFAOYSA-N	8158	CCCCCCCCC(=O)O	0.052	0.7	8158	1	3.587	Saturated FA		1
pentadecanoic acid	WQEPLUUGTLDZJY-UHFFFAOYSA-N	13849	CCCCCCCCCCCCCCC(=O)O	0.049	0.73	13849	1	7.001	Saturated FA		1
phenaceturic acid	UTYVDVLMYQPLQB-UHFFFAOYSA-N	68144	C1=CC=C(C=C1)CC(=O)NCC(=O)O	0.11	2.3	68144	35	0.425	Dipeptides		1
phenylacetamide	LSBDFXRDZJMBSC-UHFFFAOYSA-N	7680	C1=CC=C(C=C1)CC(=O)N	0.58	0.89	7680	35	0.525	Benzene Derivatives		1
phenylalanine	COLNVLDHVKWLRT-QMMMGPOBSA-N	6140	C1=CC=C(C=C1)C[C@@H](C(=O)O)N	0.009	2.1	6140	34	-1.575	Amino Acids, Aromatic		1
phosphate	NBIIXXVUZAFLBC-UHFFFAOYSA-N	1004	OP(=O)(O)O	0.025	0.69	1004	18	-2.247	Polymers	d	1
phosphoethanolamine	SUHOOTKUPISOBE-UHFFFAOYSA-N	1015	C(COP(=O)(O)O)N	0.64	0.83	1015	23	-2.504	Ethanolamines		1
p-hydroxylphenyllactic acid	JVGVDSSUAVXRDY-UHFFFAOYSA-N	9378	C1=CC(=CC=C1CC(C(=O)O)O)O	0.3	0.82	9378	39	-0.478	Benzene Derivatives		1
proline	ONIBWKKTOPOVIA-BYPYZUCNSA-N	145742	C1C[C@H](NC1)C(=O)O	0.0058	2.5	145742	9	-0.185	Amino Acids, Cyclic		0.7
pseudo uridine	PTJWIQPHWPFNBW-GBNDHIKLSA-N	15047	C1=C(C(=O)NC(=O)N1)[C@H]2[C@@H]([C@@H]([C@H](O2)CO)O)O	0.2	0.71	15047	7	-2.477	Uridine		1
putrescine	KIDHWZJUCRJVML-UHFFFAOYSA-N	1049	C1=CC=NC=C1	0.3	1.4	1049	36	-0.041	Biogenic Polyamines		1
pyrophosphate	XPPKVPWEQAFLFU-UHFFFAOYSA-N	1023	OP(=O)(O)OP(=O)(O)O	0.086	0.75	1023	18	-3.476	Diphosphonates	d	1
pyruvic acid	LCTONWCANYUPML-UHFFFAOYSA-N	1060	CC(=O)C(=O)O	0.033	0.57	1060	41	-0.426	Pyruvates		1
ribitol	HEBKCHPVOIAQTA-ZXFHETKHSA-N	827	C(C(C(C(CO)O)O)O)O	0.87	0.98	827	3	-3.224	Sugar Alcohols		1
ribose	HMFHBZSHGGEWLO-SOOFDHNKSA-N	5779	C([C@@H]1[C@H]([C@H](C(O1)O)O)O)O	0.79	1	5779	31	-1.454	Pentoses		1
ribose-5-phosphate	KTVPXOYAKDPRHY-SOOFDHNKSA-N	439167	C([C@@H]1[C@H]([C@H](C(O1)O)O)O)OP(=O)(O)O	0.42	0.84	439167	13	-3.112	Hexosephosphates		1
saccharic acid	DSLZVSRJTYRBFB-LLEIAEIESA-N	33037	[C@H]([C@@H]([C@@H](C(=O)O)O)O)([C@H](C(=O)O)O)O	0.28	0.57	33037	15	-3.582	Sugar Acids		1
serine	MTCFGRXMJLQNBG-REOHCLBHSA-N	5951	C([C@@H](C(=O)O)N)O	0.18	1.2	5951	20	-3.956	Amino Acids		1
sorbitol	FBPFZTCFMRRESA-JGWLITMVSA-N	5780	C([C@H]([C@H]([C@@H]([C@H](CO)O)O)O)O)O	0.14	1.5	5780	24	-3.896	Sugar Alcohols		1
stearic acid	QIQXTHQIDYTFRH-UHFFFAOYSA-N	5281	CCCCCCCCCCCCCCCCCC(=O)O	0.68	0.83	5281	1	8.708	Saturated FA		1
succinic acid	KDYFGRWQOYBRFD-UHFFFAOYSA-N	1110	C(CC(=O)O)C(=O)O	0.39	0.9	1110	2	-0.71	Dicarboxylic Acids		1
sucrose	CZMRCDWAGMRECN-UGDNZRGBSA-N	5988	C([C@@H]1[C@H]([C@@H]([C@H]([C@H](O1)O[C@]2([C@H]([C@@H]([C@H](O2)CO)O)O)CO)O)O)O)O	0.089	1.5	5988	28	-3.277	Hexoses		1
taurine	XOAAWQZATWQOTB-UHFFFAOYSA-N	1123	C(CS(=O)(=O)O)N	0.61	0.65	1123	10	-1.678	Alkanesulfonic Acids		1
threonic acid	JPIJQSOTBSSVTP-STHAYSLISA-N	5460407	C([C@@H]([C@H](C(=O)O)O)O)O	0.016	0.57	5460407	2	-2.395	Butyrates		1
threonine	AYFVYJQAPQTCCC-GBXIJSLDSA-N	6288	C[C@H]([C@@H](C(=O)O)N)O	0.0022	3	6288	20	-3.496	Amino Acids		0.28
trans-4-hydroxyproline	PMMYEEVYMWASQN-DMTCNVIQSA-N	5810	C1[C@H](CN[C@@H]1C(=O)O)O	0.095	1.2	5810	9	-0.786	Amino Acids, Cyclic		1
tryptophan	QIVBCDIJIAJPQS-VIFPVBQESA-N	6305	C1=CC=C2C(=C1)C(=CN2)C[C@@H](C(=O)O)N	0.15	1.5	6305	19	-2.023	Amino Acids, Aromatic		1
tyrosine	OUYCCCASQSFEME-QMMMGPOBSA-N	6057	C1=CC(=CC=C1C[C@@H](C(=O)O)N)O	0.0068	2	6057	34	-2.711	Amino Acids, Aromatic		0.82
UDP-glucuronic acid	HDYANYHVCAPMJV-LXQIFKJMSA-N	17473	C1=CN(C(=O)NC1=O)[C@H]2[C@@H]([C@@H]([C@H](O2)COP(=O)(O)OP(=O)(O)O[C@@H]3[C@@H]([C@H]([C@@H]([C@H](O3)C(=O)O)O)O)O)O)O	0.12	0.67	17473	30	-5.955	Uridine Diphosphate Sugars		1
UDP-N-acetylglucosamine	LFTYTUAZOPRMMI-CFRASDGPSA-N	445675	CC(=O)N[C@@H]1[C@H]([C@@H]([C@H](O[C@@H]1OP(=O)(O)OP(=O)(O)OC[C@@H]2[C@H]([C@H]([C@@H](O2)N3C=CC(=O)NC3=O)O)O)CO)O)O	0.0027	0.82	445675	30	-5.903	Uridine Diphosphate Sugars		0.34
uracil	ISAKRJDGNUQOIC-UHFFFAOYSA-N	1174	C1=CNC(=O)NC1=O	0.12	2.2	1174	7	-0.875	Pyrimidinones		1
urea	XSQUKJJJFZCRTK-UHFFFAOYSA-N	1176	C(=O)(N)N	0.099	1.3	1176	43	-1.686	Organic Chemicals		1
uric acid	LEHOTFFKMJEONL-UHFFFAOYSA-N	1175	C12=C(NC(=O)N1)NC(=O)NC2=O	0.7	0.88	1175	6	-1.191	Purinones		1
uridine	DRTQHJPVMGBUCF-XVFCMESISA-N	6029	C1=CN(C(=O)NC1=O)[C@H]2[C@@H]([C@@H]([C@H](O2)CO)O)O	0.22	1.5	6029	7	-2.117	Pyrimidine Nucleosides		1
uridine-5'-monophosphate	DJJCXFVJDGTHFX-XVFCMESISA-N	6030	C1=CN(C(=O)NC1=O)[C@H]2[C@@H]([C@@H]([C@H](O2)COP(=O)(O)O)O)O	0.98	0.98	6030	7	-3.775	Uracil Nucleotides		1
valine	KZSNJWFQEVHDMF-BYPYZUCNSA-N	6287	CC(C)[C@@H](C(=O)O)N	0.3	2	6287	16	-2.169	Amino Acids, Branched-Chain	c	1
xanthine	LRFVTYWOQMYALW-UHFFFAOYSA-N	1188	C1=NC2=C(N1)C(=O)NC(=O)N2	0.03	0.62	1188	6	-0.654	Purinones		1
xylitol	HEBKCHPVOIAQTA-NGQZWQHPSA-N	6912	C([C@H](C([C@H](CO)O)O)O)O	0.97	0.98	6912	3	-3.224	Sugar Alcohols		1
xylose	SRBFZHDQGSBBOR-IOVATXLUSA-N	135191	C1[C@H]([C@@H]([C@H](C(O1)O)O)O)O	0.9	4.1	135191	4	-1.454	Pentoses		1
